# Supplementary material for: Organelle Genome Variation in the Red Algal Genus Ahnfeltia (Florideophyceae)
Source: Front Genet. 2021 Sep 27;12:724734. doi: 10.3389/fgene.2021.724734 (PMC8503264; doi:10.3389/fgene.2021.724734)
Supplement: Supplementary file 2 [file DataSheet2.ZIP]

Archive with 7 entries (6 files):
- Front.genet_Kimetal_mtDNA_concatednatedgene_alignment.fasta
- __MACOSX/
- __MACOSX/._Front.genet_Kimetal_mtDNA_concatednatedgene_alignment.fasta
- Front.genet_Kimetal_ptDNA_concatednatedgene_alignment.fasta
- __MACOSX/._Front.genet_Kimetal_ptDNA_concatednatedgene_alignment.fasta
- Front.genet_Kimetal_mtDNA_intronorfs_alignment.fasta
- __MACOSX/._Front.genet_Kimetal_mtDNA_intronorfs_alignment.fasta
