# Supplementary material for: Organelle Genome Variation in the Red Algal Genus Ahnfeltia (Florideophyceae)
Source: Front Genet. 2021 Sep 27;12:724734. doi: 10.3389/fgene.2021.724734 (PMC8503264; doi:10.3389/fgene.2021.724734)
Supplement: Supplementary file 2 [file DataSheet2.ZIP › Front.genet_Kimetal_mtDNA_intronorfs_alignment.fasta]

>Ahnfeltia_fastigiata_Korea_orf729
---SGDESVTS----ELN------KLE-LQ-VVD------------------------------------------------------FV----------KTGK--------------------KI----RGI-------SN-IL-----------------------RNPLYLMACYHKIK---SR----------DG--AL-TT-GLDK------AT-----------------------LDG----INE--------------------------------Q--------WF---I---KT---AEKMVNGT-------Y---K--FK-----------------------------PFRRQFI--------PK------------PQ------G-------------------G------------------------E------R--------------PL----------------------------GI-------P-------------NP---------RDKIVQEAIRQL-LEIVFD---------RQF-QDVS-HGFRS----HRSCHTALNEIKIKM--------G---S-S----------------------------RWF----IEG-NIAK--CY-----DKID------HN----------LLVAKIN-KVIE-DQPFIDLIYKVLRNPY---------GY---------------D---------NR---VIY---------------P--S-I--I----GV-LQ-----GG--------------V---VS-----PMLSNIL-------------------LN-D-LDIAM--L-E-M-AS--------------SF-EL-----------GK--------------------------------------R--R---K---A-N----------HEY------T-KMIR-------------------------------------------------------------------------------K-------------SKV-NRNLK-------I-----------L-PLLG--------DDSNF----------KRMKYIRYA------DDFLVSVI-G---------------SKEDCVK-I----RNDI-------------LNY-L-KNDFKLD----LNLN--KTKISH-AT------------------ND-G--------------------AVFL-----GH-----KIYIS---------DIS-KYKTK--------------YV---------------SRK-D-----------GKV-LTR--------------------------------------------------------------------VV-----------------------------SRLRM-DAPI----------------------------GKIVNKLTLSGFCKA-----------N-------GNPTRC---GR-L---IHEPLH-EIIKSYGNLEK-RLI-NF---YS------L-------ASNYS-RVV-A--RIH-YIL-KYSCALTFASK----------LKL---KTLRKVF--------R------KFG----------KDL-------------------------T----V--------L---SD-GN---------------------------E-V-------L-AN-YLT-P--SY-N--K---PK----------------KLST-TK---------ISNP------------------------------F-------E-------YI--ER--V----------A------------KFSKRSKITFGKNCFV---------------------C------------KS-----F----K--------NIEM--HHL----------K-------QL-RKGK----------------------P------KD------WLT---------SRMIQ--------------I----NRK---QIPVC---------------R-----NC-HMK-----------------IH
>Ahnfeltia_fastigiata_Korea_orf780
----ECAKLV-----DLR------KVN-LE---N------------------------------------------------------KF----------HVN---------------------------KNT-------IH-II-----------------------SDIKVLILAYELIK---SN----------PG--NM-TP-GVES------ST-----------------------LDE----LDM--------------------------------S--------WL---Q---KV---SAELKAGK-------F---F--FN-----------------------------AGRKKYI--------PK------------PG------S-M-----------------E------------------------K------R--------------PL----------------------------GI-------A-------------SP---------REKIVQKAIQLV-LELIFE---------PSF-LRNS-HGFRP----NRGNHTALKMVKSEF--------H---G-V----------------------------PWI----IEG-DISE--CF-----VRID------HS----------VLLGLLS-KKIS-CDKTLTLIRRGLEAGF---------I----------------D---------LG---VFV---------------K--T-K--L----GT-PQ-----GS--------------I---LS-----PILCNIY-------------------LH-E-LDVFL--L-Q-Y-KM--------------KF-DK-----------GL--------------------------------------R--R---A---K-N----------PPF------R-SLQYKL-S--------ISK----------------------------------------------------------------S--------S----LEK-KLVRR-------D-----------L-WKE--HS-LDP-LDPNF----------CRLHFVRYA------DDFIVGVT-S---------------SYKVALE-T----KDMI-------------KQF-L-QTHLKLN----LNES--KTKITH-IR------------------KK-D--------------------VFFL-----GT-----LIKGN---------WKN-EKPIRL----------I--HF--------------LS-K-GTS---------IKT-RVT---------------------------------------------------------------------P------------------------------RLSF-HAPI----------------------------NKLFEKAAVQGFFRK---------D-G-----VNYTPTFV---GK-L---INMDHA-DILGFYNSIIR-GVL-NY---YS------F-------SDNRK-S-L-G--SWV-HGM-KFSCARTLALK----------YKL---RFASATF--------K------KFG----------TYL-------------------------------------------TC-PN---------------------------T-K-------R-DL-YIP-G--TF-K--RT--------------------QEFQ-INAPI------PFEK------------------------------K------I---------------------------------------------------------------------------------------------------------------------------------------------------------------------------------------T----------LELGK--------------L----Q--------------------------------------------------------
>Ahnfeltia_fastigiata_Oregon_Maturase
SKEIWLTQLQL----KIF------KLS--K-EGD------------------------------------------------------IS----------------------------------SV----FTL-------QK-QL---------------------V-NHESAKLLAIRRIT---QD--N-------LG--KR-TA-GVDGI-----SK-----------------------LN------PV--------------------------------A--------RL-------EL---LKDIKIG--------N---Q--TD-----------------------------RIRRVTI--------LK------------PS------G-------------------K------------------------E------R--------------HL----------------------------GI-------P-------------TI---------RDRVKQSLLKFA-LEPQYE---------AVF-EPNS-YGFRP----GRNANDARKVIVKCLQ-------R---T-P----------------------------KFI----LDA-DIKG--CF-----DEIK------HS----------ELLKKIE-T-FP---LFKDQIEVWLKAGI---------M----------------I-----DF-YDQ--KTSY---------------F--P-K--S----GT-PQ-----GG--------------V---IS-----PLLANIA-------------------LH-G-MEELI--S------------------------------------------------------------------------------------------------------------------------------------------------------------------------------------------------------------------------KR-------------------------------------------------GVYVVRYA------DDFLILCN-----------------KEEDLLE-A----KQKT-------------ESF-L-SE-LNLE----LSKH--KTRMVH-SG----------LVYN----KP-G--------------------VNFL-----GF-----NFINWKV-------GIH-RSAKDS-------------H----------------GNFTG-------------W-K--------------------------------------------------------------------------------------------------------GQ-CKP---------SVESI---------------RNHLESLRGII---------------------------KK---SS-----G-LSHL-VLISKLAPIIS-GWT-RY---FS------V-------CNAT--KTF-S--FCS-MRT-YNLL-QKWSRKK---------------AKSSKST--------P------VHW----------FSTE-------------T---------SNWVFGF------------KD-ESG-------------------K--V-------------V-QL-RRH-DQTNI-A--S-T-TK----V------------LGE-SSP---------YD--------------------------------------GK-------IL---Y--WS---KRLSSNN-KYGI-------L-LKALLKAKGPKCGK---------------------C------------KL-----YF---TDNCR-----IET--HHIMP--------R-------SL-G---------------G---------S------SK------WD----------------------------------NLQ---LL-----------------HG-----HC-HDK-----------------IH
>Ahnfeltia_fastigiata_Oregon_orf729
---SGDESVTS----ELN------KLE-LQ-VVD------------------------------------------------------FV----------KTGK--------------------KI----RGI-------SN-IL-----------------------RNPLYLMACYHKIK---SR----------DG--AL-TT-GLDK------AT-----------------------LDG----INE--------------------------------Q--------WF---I---KT---AEKMVNGT-------Y---K--FK-----------------------------PFRRQFI--------PK------------PQ------G-------------------G------------------------E------R--------------PL----------------------------GI-------P-------------NP---------RDKIVQEAIRQL-LEIVFD---------RQF-QDVS-HGFRS----HRSCHTALNEIKIKM--------G---S-S----------------------------RWF----IEG-DIAK--CY-----DKID------HN----------LLVAKIN-KVIE-DQPFIDLIYKVLRNPY---------GY---------------D---------NR---VIY---------------P--S-I--I----GV-PQ-----GG--------------V---VS-----PILSNIL-------------------LN-D-LDIAM--L-E-M-AS--------------SF-EL-----------GK--------------------------------------R--R---K---A-N----------PEY------T-KMIR-------------------------------------------------------------------------------K-------------SKV-NRNLK-------I-----------L-PLLG--------DDSNF----------KRMKYIRYA------DDFLVSVI-G---------------SKEDCVK-I----RNNI-------------SNY-L-KNDLKLD----LNLN--KTKISH-AT------------------ND-G--------------------AVFL-----GH-----KIYIS---------DIS-KHKTK--------------YV---------------SRK-D-----------GKV-LTR--------------------------------------------------------------------VV-----------------------------SRPRM-DAPI----------------------------GKIVNKLTLSGFCKA-----------N-------GNPTRC---GR-L---IHEPLH-EIIKSYGNLEK-GLI-NF---YS------L-------ASNYS-RVV-A--RIH-YIL-KYSCALTFASK----------LKL---KTLRKVF--------R------KFG----------KDL-------------------------T----V--------L---SD-GN---------------------------E-V-------L-AN-YLT-P--SY-N--K---PK----------------KLST-TK---------ISNP------------------------------F-------E-------YI--ER--V----------V------------KFSKRSKTTFGKNCFV---------------------C------------KS-----F----K--------NIEM--HHL----------K-------QL-RKGK----------------------P------KD------WLT---------SRMIQ--------------I----NRK---QIPVC---------------R-----NC-HMK-----------------IH
>Ahnfeltia_plicata_Chile_Maturase
SKQIWLTKLHL----KIF------KLS--K-EED------------------------------------------------------MI----------------------------------AV----FKL-------QK-QL---------------------V-NHENAKLLAIRKIT---QD--N-------LG--KR-TA-GVDGI-----SK-----------------------LT------PA--------------------------------A--------RL-------EL---LKEIRIG--------N---Q--TD-----------------------------KIRRITI--------LK------------SN------G-------------------K------------------------E------R--------------HL----------------------------GI-------P-------------TT---------RDRIKQCLLKFA-LEPQYE---------AVF-ELNS-YGFRP----GRNANDARKAIVKCLQ-------R---T-P----------------------------KFI----LDA-DIKG--CF-----DEIS------HS----------SLLRKIN-T-FS---LFIDQIKVWLKAGI---------L----------------I-----NF-HNP--KTEI---------------L--P-E--S----GT-PQ-----GG--------------V---IS-----PLLANIA-------------------LH-G-MEKLI--R------------------------------------------------------------------------------------------------------------------------------------------------------------------------------------------------------------------------KR-------------------------------------------------GVYIVRYA------DDFLVLCN-----------------EKLDLIE-A----KQKI-------------ELF-L-SE-LNLE----LSKD--KTRIIH-SG----------LIHNNV--KP-G--------------------VNFL-----GF-----NFINWKV-------GIH-RSAKDS-------------H----------------GNFTG-------------W-K--------------------------------------------------------------------------------------------------------GQ-CQP---------SVDSI---------------RNHILFLKDTI---------------------------KK---FS-----G-LSQL-VLISKLAPIIS-GWT-RY---FS------V---------------------CS-MRT-YNLL-QKWSKKK---------------SKSSKNV--------S------SHW----------ISTQ-------------T---------SNWVFGF------------KD-KNE-------------------D--I-------------V-KL-YRH-DQTNI-V--S-T-TK----V------------KGS-SSP---------YD--------------------------------------GR-------IV---Y--WS---KKLSSNN-KYGS-------L-LKTLLKVKGPRCEK---------------------C------------KL-----YF---TDSCI-----IEM--DHIVP--------K-------NL-G---------------G---------S------SN------WD----------------------------------NLR---LL-----------------HG-----HC-HDE-----------------VH
>Ahnfeltia_plicata_Chile_orf729
---SGYESVEV----DLN------KID-KQ-ILE------------------------------------------------------YI----------QTGK--------------------RI----EGL-------SN-LL-----------------------RNPDFLIASYSKIK---SN----------KG--AT-TP-GLNS------ET-----------------------LDG----IKL--------------------------------G--------WF---K---KA---AESIANGS-------Y---N--FE-----------------------------PVRWKFI--------PK------------LK------S-------------------A------------------------E------R--------------PL----------------------------GI-------P-------------NP---------RDKIIQESMRQL-LELIYE---------RIF-SDSS-HGFRP----NKGCHTALNQVKMTM--------G---Y-S----------------------------SWF----IEG-GISK--YF-----DTTN------HN----------YLVSKLT-TVIK-DQPFIDLIYKVLKAGY---------GF---------------S---------KG---KII---------------N--T-S--I----GF-PQ-----GG--------------V---IS-----PILANIY-------------------LH-D-FDLKI--L-E-I-AE--------------SF-NK-----------GL--------------------------------------R--R---K---A-N----------PEY------T-KMVR-------------------------------------------------------------------------------D-------------GKV-DRKRF-------I-----------Y-PTMG--------EDTHF----------KRMKYVRYA------DDFLIGVI-G---------------SKADCEE-I----KSNI-------------AAI-L-LKEFFLE----LNLE--KTKITN-AK------------------QN-S--------------------AFFL-----GY-----KVHIS---------LPT-KDRIQ--------------YL---------------PKR-------------GNK-LAR--------------------------------------------------------------------LS-----------------------------SRLLL-NAPI----------------------------EKIVLKLNSVGYCKT-----------D-------GTPTRF---GK-F---LHAPLT-EIIYKYKSLQN-GLL-NY---YS------M-------ANNYG-RLS-A--RIH-YIL-KYSCALTIASK----------MKL---GTLKKVF--------G------HYG----------ANL-------------------------E----I--------K---NE-KG---------------------------M-I-------I-QN-YPK-I--PY-S--R---PK----------------DPIK-TK---------IFDP------------------------------I-------G-------YI--EK--S----------S------------TYSKRSLVTFGQACMI---------------------C------------GR-----L----D--------TIEM--YYV----------N-------KS-KNNS----------------------S------KD------WLT---------SRMIK--------------M----NRK---QMLVC---------------Q-----NC-HRL-----------------IH
>Ahnfeltia_plicata_England_Maturase
SKQIWLTKLQL----KIF------KLS--K-EED------------------------------------------------------MI----------------------------------AV----FKL-------QK-QL---------------------V-NHENAKLLAIRKIT---QD--N-------LG--KR-TA-GVDGI-----SK-----------------------LT------PA--------------------------------A--------RL-------EL---LKEIRIG--------N---Q--TD-----------------------------KIRRITI--------LK------------SN------G-------------------K------------------------E------R--------------HL----------------------------GI-------P-------------TI---------RDRIKQCLLKFA-LEPQYE---------AVF-ELNS-YGFRP----GRNANDARKAIVKCLQ-------R---T-P----------------------------KFI----LDA-DIKG--CF-----DEIS------HS----------SLLRKIN-T-FS---LFRDQIKVWLKAGI---------L----------------I-----NF-HNS--KTEI---------------L--P-E--S----GT-PQ-----GG--------------V---IS-----PLLANIA-------------------LH-G-MEKLI--R------------------------------------------------------------------------------------------------------------------------------------------------------------------------------------------------------------------------KR-------------------------------------------------GVYIVRYA------DDFLVLCN-----------------EKLDLIE-A----KQKI-------------ELF-L-SE-LNLE----LSKD--KTRIIH-SG----------LIHNNV--KP-G--------------------VNFL-----GF-----NFINWKV-------GIH-RSAKDS-------------H----------------GNFTG-------------W-K--------------------------------------------------------------------------------------------------------GQ-CQP---------SVDSI---------------RNHILFLKDTI---------------------------KK---FS-----G-LSQL-VLISKLAPIIS-GWT-RY---FS------V-------CNAT--KTF-S--FCS-MRT-YNLL-QKWSKKK---------------SKSSKNV--------S------SHW----------ISTQ-------------T---------SNWVFGF------------KD-KNE-------------------D--I-------------V-KL-YRH-DQTNI-V--S-T-TK----V------------KGS-SSP---------YD--------------------------------------GR-------IV---Y--WS---KKLSSNN-KYGS-------L-LKTLLKVKGPRCKK---------------------C------------KL-----YF---TDSCI-----IEM--DHIVP--------K-------NL-G---------------G---------S------SN------WD----------------------------------NLR---LL-----------------HG-----HC-HDE-----------------VH
>Ahnfeltia_plicata_England_orf729
---SGYESVEV----DLN------KID-KQ-TLE------------------------------------------------------YI----------QTGK--------------------RI----EGL-------SN-LL-----------------------RNPDFLIASYSKIK---SN----------KG--AT-TP-GLNS------ET-----------------------LDG----IKL--------------------------------G--------WF---K---KA---AESIANGS-------Y---N--FE-----------------------------PVRWKFI--------PK------------PK------S-------------------A------------------------E------R--------------PL----------------------------GI-------P-------------NP---------RDKIIQESMRQL-LELIYE---------RIF-SDSS-HGFRP----NKGCHTALNQVKMTM--------G---Y-S----------------------------SWF----IEG-GISK--YF-----DTTN------HN----------YLVSKLT-KVIK-DQPFIDLIYKVLKAGY---------GF---------------S---------KG---KII---------------S--T-G--I----GF-PQ-----GG--------------V---IS-----PILANIY-------------------LH-D-FDLKI--L-E-I-AE--------------SF-NK-----------GL--------------------------------------R--R---K---A-N----------PEY------T-KMVR-------------------------------------------------------------------------------D-------------GKV-DRKRF-------I-----------Y-PTMG--------EDTHF----------KRMKYVRYA------DDFLIGVI-G---------------SKADCEE-I----KSNI-------------AAI-L-LKEFFLE----LNLE--KTKITN-AK------------------QN-S--------------------AFFL-----GY-----KVHIS---------LPT-KDRIQ--------------YL---------------PKR-------------GNK-LAR--------------------------------------------------------------------LS-----------------------------SRPVL-DAPI----------------------------EKIVLKLNSVGYCKT-----------D-------GTPTRF---GK-F---LYAPLT-EIIYKYKSLQN-GLL-NY---YS------M-------ANNYG-RLS-A--RIH-YIL-KYSCALTIASK----------MKL---GTLKKVF--------G------HYG----------ANL-------------------------E----I--------K---NE-KG---------------------------M-I-------I-QN-YPK-I--PY-S--R---PK----------------DPIK-TK---------IFDP------------------------------I-------G-------YI--EK--S----------S------------AYSKRSLVTFGQACMI---------------------C------------GR-----L----D--------TIEM--HYV----------N-------KL-KNNS----------------------S------KD------WLT---------SRMIK--------------M----NRK---QMLVC---------------Q-----NC-HRL-----------------IH
>Ahnfeltia_plicata_NC026054_Maturase
SKQIWLTKLQL----KIF------KLS--K-EED------------------------------------------------------MI----------------------------------AV----FKL-------QK-QL---------------------V-NHENAKLLAIRKIT---QD--N-------LG--KR-TA-GVDGI-----SK-----------------------LT------PA--------------------------------A--------RL-------EL---LKEIRIG--------N---Q--TD-----------------------------EIRRITI--------LK------------SN------G-------------------K------------------------E------R--------------HL----------------------------GI-------P-------------TI---------RDRIKQCLLKFA-LEPQYE---------AVF-ELNS-YGFRP----GRNANDARKAIVKCLQ-------R---T-P----------------------------KFI----LDA-DIKG--CF-----DEIS------HS----------SLLRKIN-T-FS---LFRDQIKVWLKAGI---------L----------------I-----NF-HNS--KTEI---------------L--P-E--S----GT-PQ-----GG--------------V---IS-----PLLANIA-------------------LH-G-MEKLI--R------------------------------------------------------------------------------------------------------------------------------------------------------------------------------------------------------------------------KR-------------------------------------------------GVYIVRYA------DDFLVLCN-----------------EKLDLIE-A----KQKI-------------ELF-L-SE-LNLE----LSKD--KTRIIH-SG----------LIHNNV--KP-G--------------------VNFL-----GF-----NFINWKV-------GIH-RSAKDS-------------H----------------GNFTG-------------W-K--------------------------------------------------------------------------------------------------------GQ-CQP---------SVDSI---------------RNHTLFLKDTI---------------------------KK---FS-----G-LSQL-VLISKLAPIIS-GWT-RY---FS------V-------CNAT--KTF-S--FCS-MRT-YNLL-QKWSKKK---------------SKSSKNV--------S------SHW----------ISTQ-------------T---------SNWVFGF------------KD-KNE-------------------D--I-------------V-KL-YRH-DQTNI-V--S-T-TK----V------------KGS-SSP---------YD--------------------------------------GR-------IV---Y--WS---KKLSSNN-KYGS-------L-LKTLLKVKGPRCEK---------------------C------------KL-----YF---TDSCI-----IEM--DHIVP--------K-------NL-G---------------G---------S------SN------WD----------------------------------NLR---LL-----------------HG-----HC-HDE-----------------VH
>Ahnfeltia_plicata_NC026054_orf729
---SGYESVEV----DLN------KID-KQ-ILE------------------------------------------------------YI----------QTGK--------------------RI----EGL-------SN-LL-----------------------RNPDFLIASYSKIK---SN----------KG--AT-TP-GLNS------ET-----------------------LDG----IKL--------------------------------G--------WF---K---KA---AESIANGS-------Y---N--FE-----------------------------PVRWKFI--------PK------------LK------S-------------------A------------------------E------R--------------PL----------------------------GI-------P-------------NP---------RDKIIQESMRQL-LELIYE---------KIF-SDSS-HGFRP----NKGCHTALNQVKMTM--------G---Y-S----------------------------SWF----IEG-GISK--YF-----DTTN------HN----------YLVSKLT-KVIK-DQPFIDLIYKVLKAGY---------GF---------------S---------KG---KII---------------N--T-S--I----GF-PQ-----GG--------------V---IS-----PILANIY-------------------LH-D-FDLKI--L-E-I-AE--------------SF-NK-----------GL--------------------------------------R--R---K---A-N----------PEY------T-KMVR-------------------------------------------------------------------------------D-------------GKV-DRKRF-------I-----------Y-PTMG--------EDTHF----------KRMKYVRYA------DDFLIGVI-G---------------SKADCEE-I----KSNI-------------AAI-L-LKEFFLE----LNLE--KTKITN-AK------------------QT-S--------------------AFFL-----GY-----KVHIS---------LPT-KDRIQ--------------YL---------------PKR-------------GNK-LAR--------------------------------------------------------------------LS-----------------------------SRPLL-DAPI----------------------------EKIVLKLNSVGYCKT-----------D-------GTPTRF---GK-F---LHAPLT-EIIYKYKSLQN-GLL-NY---YS------M-------ANNYG-RLS-A--RIH-YIL-KYSCALTIASK----------MKL---GTLKKVF--------G------HYG----------ANL-------------------------E----I--------K---NE-KG---------------------------M-I-------I-QN-YPK-I--PY-S--R---PK----------------DPIK-TK---------IFDP------------------------------I-------G-------YI--EK--S----------S------------TYSKRSLVTFGQACMI---------------------C------------GR-----L----D--------TIEM--HYV----------N-------KL-KNCS----------------------S------KD------WLT---------SRMIK--------------M----NRK---QMLVC---------------Q-----NC-HRL-----------------IH
>Archaea_Euryarchaeota_ANME-1_cluster_archaeon_GoMg3_2_NQE52871.1
GLGIEAICWM----------------L--V-RKE------------------------------------------------------RK----------------------------------R------KV-------HS-LID-------------------KV-WNWKNLNEAWKKV--------K-------KN--KG-AA-GIDKV-----TI-----------------------DE------FE--------------------------------C--------NL-------EQNLNEIQRLLRW-------D---RYEPM-----------------------------PVNRIYI--------PK------------SD------G-------------------K------------------------Q------R--------------PL----------------------------GI-------P-------------II---------RDRVVQQALKNV-IEPIFE---------AEF-LDSS-FGYRA----ERSAKQAIEQIEAVRDE---------------------------------------GHEWV----LDA-DIKA--FF-----DTVN------HE----------KLMDAVA-E-RISDGRVLRLIRAFLKADI---------M----------------E--------QGL---GLR---------------E--N-V--I----GT-PQ-----GG--------------V---IS-----PLLANIY-------------------LH-Y-FDERM--A-E-L-----------------------------------------------------------------------------------------------------------------------------------------------------------------------------------------------------------------------------------------------------------------------GYEVVRYA------DDFLVLCE-----------------DEEEAKE-A----ITHV-------------KEI-L-DE-LELT----LHPE--KTKIKN-LSE--------------------G--------------------VGFL-----GF-----TIYIGHK--------------------------------------------------------------------------------------------------------------------------------------------------------------------------------VP---------RKEAV---------------KKYKDAVRRVT---------------------------RR---NL-----P-INLE-MVIVKLNPITV-GWG-NY---FK------I-------ANVN--WLY-K--GLD-SWT-RMRL-RA-FKEK---------------------------------------------------------------------------KKSY--------------------LSN----------------------T---R---------I-RN-DFL-KDLGL-K--S-L-ST----L------------LNP-EW--------------------------------------------------------------------------------------------------------------------------------------------------------------------------------------------------------------------------------------------------------------------------------------------------------------------------------------
>Archaea_Euryarchaeota_Methanophagales_archaeon_KAF5429849.1
-----------------------------M-RKE------------------------------------------------------RK----------------------------------K-----KKF-------HS-LID-------------------KV-WNWKNLNEAWRRV--------K-------QN--RG-SG-GIDEV-----SI-----------------------EV------FD--------------------------------R--------NQ-------EQNLSEIQRLLKQ-------D---RYLPK-----------------------------PVKRVYI--------PK------------PD------G-------------------R------------------------Q------R--------------PL----------------------------GI-------P-------------TI---------RDRVVQQALKNV-IEPIFE---------AEF-VDSS-FGYRP----GKSAKQAIEQIEVVRDD---------------------------------------GHEWV----IDA-DIKA--FF-----DMVN------HE----------KLIDAVA-E-RISDGRVLRLIQSFLEADI---------M----------------E--------QGQ---GLV---------------K--N-V--V----GT-PQ-----GG--------------V---IS-----PLLANIY-------------------LH-Y-FDERM--A-E-L-----------------------------------------------------------------------------------------------------------------------------------------------------------------------------------------------------------------------------------------------------------------------GYEVVRYA------DDVLVLCE-----------------SEDEAKE-A----T----------------------------------------------------------------------------------------------------F-----T---------------------------------------------------------------------------------------------------------------------------------------------------------------------------------------------------------------------------CQRDL---------------------------RR---T---------------------------G-AY---VT---------------------------------S-R------------------------------------------------------------------------------------------------------------------------------------------------------------------------------------------------------------------------------------------------------------------------------------------------------------------------------------------------------------------------------------------------------------------------------------------------------------------------------------------------------------------------------------------
>Archaea_Euryarchaeota_Methanophagales_archaeon_KAF5431059.1
GLSIEEICWR----------------L--V-RKE------------------------------------------------------RK----------------------------------K-----NKY-------HS-LID-------------------KV-WNWKNLNEAWRRV--------K-------QN--RG-SG-GIDEV-----TI-----------------------EV------FD--------------------------------L--------NQ-------EQNLSEIQRLLKQ-------D---RYEPN-----------------------------SVKRVYI--------PK------------PD------G-------------------R------------------------Q------R--------------PL----------------------------GI-------P-------------TI---------RDRIVQQALKNV-IEPIFE---------AEF-LDSS-FGYRP----GKSAKQAIEQIERVRNG---------------------------------------GHEWV----LDA-DIKA--FF-----DMVN------HE----------KLIDAVA-E-RISDGRVLRLIRSFLEADI---------M----------------E--------QGQ---GLM---------------K--N-V--I----GT-PQ-----GG--------------V---IS-----PLLANIY-------------------LH-Y-FDEKM--A-E-L-----------------------------------------------------------------------------------------------------------------------------------------------------------------------------------------------------------------------------------------------------------------------GYEVIRYA------DDVLVLCR-----------------SEEEAKE-A----LLHV-------------KEI-L-GE-LELT----LHPD--KTKIKN-FSE--------------------G--------------------VDFL-----GF-----TIYIGHK--------------------------------------------------------------------------------------------------------------------------------------------------------------------------------VP---------RKEAI---------------KKYKDAVRRAT---------------------------RR---NL-----P-INLE-MVIQRLNPVVI-GWG-NY---FK------I-------ANVN--WLF-M--RLD-SWT-RMRL-RA-FKEK---------------------------------------------------------------------------KKSY--------------------RSN----------------------F---R---------I-RN-DFL-NNLGL-K--S-L-ST----L------------LNP-EW--------------------------------------------------------------------------------------------------------------------------------------------------------------------------------------------------------------------------------------------------------------------------------------------------------------------------------------
>Bacteria_Actinobacteria_Actinomadura_bangladeshensis_WP_131945352.1
----------------------------------------------------------------------------------------------------------------------------------------------------------------------------MYLMAYGRIY---SN----------PG--AM-TS-GACG------ET-----------------------VDG----MSE--------------------------------E--------KI---G---QI---IDALRHER-------Y---R--FK-----------------------------PTRRHYI--------PK------------PD------G-------------------K------------------------K------R--------------PL----------------------------GL-------P-------------SW---------SDKLVGEVIRLL-LEAYYE---------PRF-SSHS-HGFRS----GRGCHTALSEVSINW--------T---G-T----------------------------TWF----IEG-DISD--CF-----GTLD------HK----------VMLSTLS-GKIH-DNRFLRLIKQMLQAGY---------L----------------E---------DW---VWH---------------A--T-L--S----GA-PQ-----GG--------------V---TS-----PVLSNIY-------------------LD-R-MDKFV--E-TVL-IP--------------QY-TR-----------GG--------------------------------------S--R---T---R-N----------PAY------R-EVENMISR----I---RNRQ----------------------KYRK------------------------------------------EQTET----QEV-RKLRQ-------Q-----------L-RRL--PV-GDP-QDPQY----------RRLHYIRYA------DDHLLGFI-G---------------PKAEAEE-I----KQRL-------------ATF-L-RDELKLE----LNED--KTLITH-AR------------------TG-A--------------------ARFL-----GY-----EITV----------QHA-ND-KVS----------R-------------------GGRVD-----------RGL-RAT---------------------------------------------------------------------N-----------------------------GKIAL-RVPR----------------------------PVIKAKCAPYLK--------------------H-GKPWHQ---SH-L---INLTDH-DIIGRFGAEYR-GIV-QY---YL------L-------AGDVW-K-L-D--RMR-WVM-LTSMLKTLAAK----------HHS----TTSKMA--------A------KHK----------TTIMTPY----------GRR--------R-CFEV--------RV--E--RAG-------------------R------K---------P-LV-ARF-G--GI-P--L---KR----------------QRKA-VI----------NDL------------------------------P------PA-------PL--------------TR-K------------RGKQLIERLQSGTCEL---------------------C------------KK-----P----A--------EVQT--HHV----------R-------TL-AELK------------K---------A-G-PPLPA------WA----------ELMAK--------------M----RRK---TLVVC---------------A-----AC-HNT-----------------IH
>Bacteria_Actinobacteria_Collinsella_aerofaciens_WP_138374223.1
---PTSEILE-----RIE------KCS--SEHKD------------------------------------------------------GV-----------------------------------F----TRL-------YR-YL-----------------------LREDIYYAAYQKLY---AN----------KG--AT-TQ-GIDN------DT-----------------------ADG----FSD--------------------------------F--------YV---K---EL---IQSLKDGT-------Y---K--AN-----------------------------PVRREYI--------PK------------KN------G-------------------K------------------------L------R--------------PL----------------------------GI-------P-------------SF---------RDKLLQEVVRMI-LEAIYE---------PVF-DSRS-HGFRP----GKSCHTALRQISSDF--------T---G-V----------------------------VWF----IEG-DIQG--CF-----DNIN------HE----------KLIEILS-RKIK-DSRFLNIIRQFLKAGY---------I----------------E---------NW---KYN---------------A--T-Y--S----GS-PQ-----GG--------------I---CS-----PILANIY-------------------LN-E-LDKKF--R-E-I-AE--------------RF-DK-----------PK--------------------------------------S--A---Y---Q-T----------PEY------H-AASKELKR----L---SYWI----------------------DHTAD--------------------------------EA--A----RQELI----DQH-RAQKK-------A-----------M-RNL--PC-KPA-DN-------------KKFTFVRYA------DDWLAGVC-G---------------TKAECED-L----KAEI-------------AEF-L-STELKLT----LSEE--KTLITH-SS------------------E--K--------------------VRFI-----GY-----DICV----------RRN-QE-VKG----------HRMK----------------NGT-W-----------RKS-RTL---------------------------------------------------------------------H-----------------------------MKVAL-SVP-------------------------------HTEKIEKFMFAKKVIRQ---KEN-G-----E-FQPIHR---AG-L---LNLADY-EIVEQYNAEAR-GLC-NY---YN------L-------ACDYH-T-L-D--YFC-YLM-EYSCLKTIANK----------HKT----SIRKII--------R------QYK----------DG--------------------------K-TWSV--------PY--ET-KAG-------------------T------K-R-------V-RP-VKI-A--DC-K--R---D----------------------EA----------SDI------------------------------I------YQ-------RK---K--F--------S-W------------K-TTIRQRLNARVCEL---------------------C------------GC-----K----E-AD-----LYEV--HVI----------R-------NL-NEL-------------G---------N------SD------WE----------TVMKK--------------K----RRK---TLVVC---------------S-----KC-HER-----------------IH
>Bacteria_Actinobacteria_Mycobacteroides_abscessus_subsp._abscessus_SLL37149.1
---IPKVVMD-----NLV------EMS--KRDEN------------------------------------------------------YV-----------------------------------F----ERI-------YR-NL-----------------------YNEEFFLEAYAKLA---KK----------EG--NM-TE-GTDG------KT-----------------------IDG----MSI--------------------------------D--------RI---R---KI---IEQLKDES-------Y---Q--PR-----------------------------PSRREYI--------PK------------KP------T-------------------G------------------------Q------R--------------PL----------------------------GI-------P-------------SM---------DDKLVQEVARRI-LEGLYE---------PIF-RDSS-HGFRP----KLSCQTAVDKIQKTF--------T---G-V----------------------------KWF----VEG-DIKG--FF-----DNID------HH----------TLINLLR-KRIK-DEKFIRLIWKFLKAGY---------L----------------E---------DW---VYH---------------K--T-F--S----GT-PQ-----GG--------------V---IS-----PLLANIY-------------------LH-E-LDKYM--E-Q-Y-AE--------------EF-NK-----------GK--------------------------------------K--R---K---R-T----------HEY------R-ALEWQLTK----M---KKS-----------------------DEEWALMST-----------------------------S--E----KKEHT----RVY-KALIK-------K-----------R-NEM--NV-TDP-FDPDF----------RRINYVRYA------DDFLVGVI-G---------------SKGDALK-I----KQDI-------------KAF-L-ANKLKLE----LSVE--KTLITH-AH------------------KE-K--------------------ARFL-----GF-----DIVT----------SYS-TQPTR-------------------------------NKD-G-----------KLQ-RQN---------------------------------------------------------------------N-----------------------------GKVKL-YVPK----------------------------EKWVNKLLDRNILRIND-------N-D-------WKMIHR---PE-L---INNDDL-EIISIYDAELR-GFY-EY---YK------I-------ANNVS-V-L-N--KMA-YIM-EYSMYKTFASK----------YKI----SVRKVI--------D------KFS----------VN--------------------------G-VFTV--------QY--ET-KKG-------------------M------K-S-------K-TL-IS------------------------------------------------------------------------------------------------------------------------------------------------------------------------------------------------------------------------------------------------------------------------------------------------------------------------------------------------------------------------------
>Bacteria_Actinobacteria_Pseudosporangium_ferrugineum_PRY13631.1
---SADTVLK-----VLR------DRG--R--RK------------------------------------------------------LP-----------------------------------L----ERL-------YR-QL-----------------------FNEQLLLIAYGRIY---AN----------DG--AM-TP-GVDG------KT-----------------------PDG----MSL--------------------------------E--------AI---R---DI---IDRLRAER-------Y---R--FT-----------------------------PVRRIYI--------PK------------KN------G-------------------T------------------------R------R--------------PL----------------------------GL-------P-------------SW---------TDKLVGEVVRLL-LEAYYE---------PQF-SARS-HGFRT----GRGCHTALDEIAATW--------T---G-T----------------------------TWF----IEG-DIAD--CF-----GSLD------HE----------VMIAILA-EHIH-DNRFLNLVGGMLRAGY---------L----------------E---------DW---KWH---------------A--T-H--S----GA-PQ-----GG--------------V---IS-----PILSNIY-------------------LD-R-LDTFV--E-KEL-VP--------------AW-TR-----------GT--------------------------------------V--R---Q---P-N----------RAY------Y-NATARVGY----W---KMK-----------------------------------------------------------------------GDR----VKV-AAFRR-------I-----------Q-QSM--PT-RDV-HDPDY----------RRLRYVRYA------DDHLLGFA-G---------------TKAEAEQ-I----KNEL-------------ATF-L-RKELKLD----LSTE--KTLITH-AR------------------TH-K--------------------ARFL-----GY-----DIWT----------RQV-DN-WHT--------------------------------K--------------GK-RSL---------------------------------------------------------------------N-----------------------------GSIAL-GVPP----------------------------ETVNSRCRKYLR--------------------KQNKPLIR---ND-L---IRTSDH-NIVASFGAEYR-GYV-QY---YQ------M-------AGNIS-W-L-N--KLR-YVM-ERSMMSTLAAK----------YRR----SPWVMR--------R------RYE----------STVDTPY----------GKR--------R-CFEA--------TQ--R--TPN-------------------G------T---------V-FT-ARF-G--GI-P--L---RR----------------RKHA-RL----------IDG------------------------------A------WP-------T------------------R------------RGTQLIARLTAGICEL---------------------C------------DA-----H----D--------GITV--HHV----------K-------RL-ADLN------------R---------Y-SPAATPS------WV----------QTMRD--------------S----RRK---TLIVC---------------A-----RC-HGD-----------------IH
>Bacteria_Actinobacteria_Rhodococcus_qingshengii_WP_133367816.1
---NPKVVLN-----SLT------SKV--S-DEN------------------------------------------------------YE-----------------------------------F----QRL-------YR-NL-----------------------YNIEFFLDAYGKIY---PN----------KG--SN-TK-GINE------DT-----------------------IDG----MSL--------------------------------K--------RI---N---AL---IEKLRNQT-------Y---Q--PN-----------------------------PARRIYI--------PK------------KN------G-------------------K------------------------L------R--------------PL----------------------------GL-------P-------------TF---------EDKLVQEVLRRI-LESIYE---------PCF-SENS-HAFRP----NRSCHTALKQIKNTF--------T---G-T----------------------------RWF----IEG-DIKG--FF-----DNID------HH----------TLINILK-EKIK-DEKFINLIWKFLRAGY---------V----------------E---------DW---VFH---------------K--T-F--S----GT-PQ-----GG--------------I---IS-----PILSNIY-------------------LN-E-LDSYV--E-E-Y-TS--------------NF-NK-----------GD--------------------------------------K--R---K---H-N----------LVY------H-NLASKINH----R---KYKN----------------------KREWLDLDK-----------------------------G--S----RTERA----NEL-KSLYK-------E-----------L-IKL--DS-KDL-FDPNY----------RRMKYVRYA------DDFIIGVI-A---------------SKEETEK-V----KQDL-------------TEF-L-SKKLKLE----LSPE--KTLITH-SK------------------N--N--------------------ARFL-----GY-----DIRV----------ARD-WQ-TM--------------K----------------MPN-G-----------TQK-RKF---------------------------------------------------------------------N-----------------------------FQAKL-FVPH----------------------------EKYIKKLISLGALSLGK-------Y-N---Q---WKPIHR---TN-L---LHSDDL-EIIRQYNAEIR-GLY-NY---YR------L-------ASNVH-V-L-Q--SFR-QTM-KFSMIKTYANK----------YRS----TVSKII--------N------KFS----------IN--------------------------G-NFGI--------RY--ET-KKG-------------------K------R-I-------A-YF-TDQ----KM-E--K---NT-----------------KIN-SE---------DIDI------------------------------E------PN-------TA---Q--F--------G-G------------R-TSLIERLLAGKCEW---------------------C------------GT-----E------NT-----PLEM--HHV----------N-------KL-KNLE------------G---------K------KR------WE----------QFMIA--------------R----NRK---TIAMC---------------E-----KC-HHN-----------------LH
>Bacteria_Actinobacteria_Rhodococcus_rhodochrous_WP_106201317.1
IARDRVARTQI----KYH------RWA--K-TDR------------------------------------------------------SA----------------------------------RF----GDLFN-------------------------------L-VSHPDYLRMAWSVV---AR--N-------KG--AR-TA-GIDGV-----TVHR---------------------IE----------------------------------------Q--------RG-------EVQAFLSGIAASIEDGT---Y---R--PA-----------------------------PVRRVLI--------PK------------PG------G-------------------K------------------------S------R--------------PL----------------------------GI-------P-------------TV---------TDRVVQQSLKMV-LEPIFE---------ADF-LPVS-YGFRP----KRRAHDAVAEIHYYAQ-------R---G-Y----------------------------RWV----LDA-DIEG--CF-----DHID------HR----------ALLARVR-ARITDK-KTVALVRAFLKAGV---------L----------------D--------ELG---RQG---------------G--T-D--A----GT-PQ-----GG--------------I---IS-----PLLANIA-------------------LS-A-LDEAI-MA-P-W-QP---------------------------------------------------------------------------------G-G----------DQA------T-Q--WARRK--------RVRS-----------------------------------------------------------------------------------GMG-------------------------------------------------NWRIVRYA------DDFVIMTN-G---------------SRDDVLA-L----KEQV-------------TEV-L-GG-IGLR----LSET--KTRITH-LEH--------------------G--------------------IDFL-----GF-----HLQWRQR------------------------------R----------------GGGKW-------------Y-C-------------------------------------------------------------------------------------------------------MTF-I-----------ADKAF---------------RSIKQTIRQLTP-------------------------------RR-----SPRPLT-AVIVEVNAALR-GWT-YY---FR------H-------ALAG--RRF-S--FLR-YFT-WRRF-VAWQREQ---------------RRWNWSK--------V------RRWL---------RRSD-----------------------GSWRPIA--------TS------------D-------------------------------A-VL-FDP-TRVRI-E--R-------------------YWYRGT-KIP-------SPYD-----------------------------------------------PI------MA-------------------------------------------------------------------------------------------------------------------------------------------A---------------------------------------------------------------------------------------------------------------------
>Bacteria_Actinobacteria_Streptacidiphilus_neutrinimicus_WP_042368987.1
----------------------------------------------------------------------------------------------------------------------------------------------------------------------------MYLLAYGRIY---AN----------HG--AM-TP-GVTP------ET-----------------------VDG----MSQ--------------------------------R--------KI---G---RI---IEAMRHER-------Y---R--FH-----------------------------PVRRVHI--------PK------------KN------G-------------------K------------------------T------R--------------PL----------------------------GL-------P-------------TW---------SDKLVGEVVRLL-LEAYYE---------PTF-SDRS-HGFRP----RRGCHTALREVAHTW--------T---G-T----------------------------SWF----IEG-DIAD--CF-----GSLD------HQ----------VLLSILG-EKIH-DQRFLRLVRNMLSAGY---------L----------------E---------DW---KWG---------------A--T-L--S----GA-PQ-----GG--------------V---AS-----PILSNIY-------------------LH-R-LDEFV--E-TVL-IP--------------EC-TR-----------GE--------------------------------------R--R---A---R-N----------PAY------L-ELQNLLAK----A---RRR-----------------------------------------------------------------------GDR----AEA-RALRQ-------R-----------M-VSL--PS-SDP-NDPSY----------RRLRYVRYA------DDHLLGFT-G---------------PKAEAEQ-I----KRRL-------------AGF-L-RDELKLE----LSQE--KTLITH-AR------------------TR-A--------------------ARFL-----GY-----EITT----------QHN-DT-KKT-------------------------------GR---------------Y-RRV---------------------------------------------------------------------N-----------------------------GQIAL-RVPR----------------------------DVIKAKCEPYLA--------------------R-GKPAKR---TE-L---TNGSDH-AIVATFGAVFR-GIV-QY---YL------L-------AGDVF-R-L-H--RLQ-WVM-ETSMLKTLAGK----------HRS----TVTKMA--------A------KHK----------ARIDTLA----------GTR--------V-CFEA--------RI--E--RKN-------------------R------K---------P-LV-ARF-G--GI-P--L---QQ----------------QRSA-KI----------TDH------------------------------R------PV-------WV--------------DY-P------------H-KELITRLLADTCEV---------------------C------------GA-----T----G--------DVQV--HHV----------R-------AL-ADLA------------R---------A-G-WPPSD------WA----------RVMLD--------------R----RRK---TLVAC---------------E-----AC-HDR-----------------IH
>Bacteria_Actinobacteria_Streptomyces_malaysiensis_WP_167505682.1
----------------------------------------------------------------------------------------------------------------------------------------------------------------------------MYLLAYGRIY---AN----------HG--AM-TP-GVTS------ET-----------------------VDG----MSQ--------------------------------R--------KI---D---RI---IEAMRHER-------Y---R--FR-----------------------------PVRRVHI--------PK------------KN------G-------------------K------------------------T------R--------------PL----------------------------GL-------P-------------TW---------SDKLVSEVVRLL-LEAYYE---------PTF-SDRS-HGFRP----RRGCHTALREVDHTW--------T---G-T----------------------------SWF----IEG-DIAD--CF-----GSLD------HQ----------VLLSILG-EKIH-DQRFLRLVRNMLKAGY---------M----------------E---------DW---RWG---------------A--T-L--S----GA-PQ-----GG--------------V---AS-----PVLSNIY-------------------LH-K-LDEFV--E-TVL-IP--------------EY-TR-----------GK--------------------------------------R--R---A---R-N----------PAY------L-EMQNLLAK----A---RRR-----------------------------------------------------------------------GDR----AQA-RKLRQ-------R-----------M-VSL--PS-SDP-NDPAY----------RRLRYIRYA------DDHLLGFT-G---------------PKAEAEQ-I----KQRL-------------TQF-L-RDELKLE----LSQE--KTLITH-AR------------------TG-A--------------------AKFL-----GY-----EITT----------QHN-DT-KKT-------------------------------GR---------------Y-RRV---------------------------------------------------------------------N-----------------------------GQIAL-RVPR----------------------------DVIKAKRAPYLT--------------------R-GKPAKR---TA-L---INSSDY-AIVATFGTVYR-GVV-QY---YL------L-------AGDVF-R-L-R--RLQ-WVM-ETSMLKTLAAK----------HRS----SVSKMA--------V------KHK----------ARIDTLN----------GPR--------V-CFEA--------RI--E--RKN-------------------R------K---------P-LV-ARF-G--GI-S--L---QR----------------QRAA-EL----------ADR------------------------------E------PV-------RV--------------DY-P------------Q-KELIARLLADTCEI---------------------C------------GN-----K----G--------NVQV--HHV----------R-------AL-ADLA------------H---------A-G-WQPSD------WA----------RVMLH--------------R----RRK---TVVAC---------------D-----IC-HDR-----------------IH
>Bacteria_Actinobacteria_Streptomyces_mirabilis_SFF31853.1
---SAKTVLG-----VLR------ERG--R--RG------------------------------------------------------LP-----------------------------------C----EEL-------YR-QL-----------------------FNPQLYLLAYGRIY---AN----------HG--AM-TP-GVTP------ET-----------------------VDG----MSQ--------------------------------R--------KI---D---RI---IEVMRHER-------Y---R--FR-----------------------------PVRRVHI--------PK------------KN------G-------------------K------------------------T------R--------------PL----------------------------GL-------P-------------TW---------SDKLVGEVIRLL-LEAFYE---------PIF-SDRS-HGFRP----RRGCHTALREVDHTW--------T---G-T----------------------------SWF----IEG-DIAD--CF-----GSLD------HQ----------VLLSILG-EKIH-DQRFLRLVRNMLKAGY---------L----------------E---------DW---KWG---------------A--T-L--S----GA-PQ-----GG--------------V---AS-----PVLSNIY-------------------LH-K-LDEFV--E-TVL-VP--------------EY-TR-----------GK--------------------------------------R--R---A---R-N----------PAY------L-ELQNLLAK----A---RRR-----------------------------------------------------------------------GDR----VQA-RALRQ-------R-----------M-VSL--PS-ADP-NDPEY----------RRLRYIRYA------DDHLLGFT-G---------------PKAEAEQ-I----KQCL-------------AQF-L-RDELRLE----LSQG--KTLITH-AR------------------TG-A--------------------ARFL-----GY-----EITT----------QHN-DT-KKT-------------------------------GR---------------Y-RRV---------------------------------------------------------------------N-----------------------------GQIAL-RVPR----------------------------DVIKAKCAPYLD--------------------R-GEPAKR---TA-L---INSTDH-AIVATFGTVYR-GIV-QY---YL------L-------AGDVF-R-L-----------------------------------------XXXXP--------T------TRA----------ARCD---------------------------------------------------------------------------------------------------------------------------------------------AAH------------------------------R------PC-------R---------------GL-P------------R-IPLI--------------------------------------------------------------------------------------------------------------------------------SP------W--------------------------------------------------------------------------------------------
>Bacteria_Actinobacteria_Streptomyces_viridifaciens_WP_072653864.1
----------------------------------------------------------------------------------------------------------------------------------------------------------------------------MYLMAYGRIY---AN----------HG--AM-TP-GVTP------ET-----------------------VDG----MSQ--------------------------------R--------KI---D---RI---IEAMRHER-------Y---R--FR-----------------------------PVRRVHI--------PK------------KN------G-------------------S------------------------T------R--------------PL----------------------------GL-------P-------------TW---------SDKLVGEVVRLI-LEAYYE---------PTF-SDRS-HGFRP----RRGCHTALREVAHTW--------T---G-T----------------------------SWF----VEG-DIAD--CF-----GSLD------HQ----------VLLSILG-EKIH-DQRFLRLVRNMLTAGY---------L----------------E---------DW---KWG---------------A--T-L--S----GA-PQ-----GG--------------V---AS-----PILSNIY-------------------LH-R-LDEFV--E-KVL-IP--------------EY-TR-----------GE--------------------------------------R--R---V---R-N----------PAY------L-ELQNLLAK----A---RRR-----------------------------------------------------------------------GDR----AQA-RALRQ-------R-----------M-VSL--PS-ADP-NDPSY----------RRLRYVRYA------DDHLLGFT-G---------------PKAEAEQ-I----KHRL-------------AEF-L-RDELKLE----LSRE--KTLITH-AR------------------TR-A--------------------ARFL-----GY-----EITT----------QHN-DT-KKT-------------------------------GR---------------Y-RRV---------------------------------------------------------------------N-----------------------------GQIAL-RVPR----------------------------DVIKAKCEPYLV--------------------R-GKPAKR---TE-L---TNGSDH-AIVATFGAVYR-GIV-QY---YL------L-------AGDVF-R-L-H--RLR-WVM-ETSMLKTLAGK----------HRS----TVTKMA--------A------KHK----------ARIDTPN----------GPR--------V-CFEA--------CI--E--REN-------------------R------K---------P-LV-ARF-G--GI-P--L---QQ----------------QRSA-KV----------VDR------------------------------R------PV-------WV--------------DY-P------------H-KELITRLLADTCEV---------------------C------------GA-----T----G--------DVQV--HHV----------R-------AL-ADLA------------R---------A-G-WPPSD------WA----------RVMLD--------------R----RRK---TLVAC---------------A-----AC-HDR-----------------IH
>Bacteria_Actinobacteria_Streptomyces_yerevanensis_WP_078492538.1
---DAETVLG-----ILR------DRG--K--RG------------------------------------------------------LP-----------------------------------L----NEI-------YR-QL-----------------------FNPQLYLLAYGRLY---SN----------KG--AM-TP-GSDE------ET-----------------------ADG----MSL--------------------------------D--------RI---E---RI---TDALRHER-------Y---R--FR-----------------------------PARRIYI--------PK------------KG------G-------------------K------------------------K------R--------------PL----------------------------GL-------P-------------SW---------SDKIVGEVVRLL-LEAYYE---------PRF-SDAS-HGFRP----RRGCHTALREVADKW--------T---G-T----------------------------TWF----IEG-DISD--CF-----GTLD------HD----------VMLSLLA-ERIH-DNRFIRLLRNMLQAGY---------L----------------E---------EW---IWN---------------A--T-L--S----GA-PQ-----GG--------------V---VS-----PILSNIY-------------------LD-R-LDKFV--E-QTL-TP--------------EY-TR-----------GV--------------------------------------R--R---V---K-N----------PAY------R-RVERKIAR----A---RAE-----------------------------------------------------------------------GNR----AEV-RELQK-------Q-----------L-RSL--PS-QDR-QDPGY----------RRLKYVRYA------DDYLLGFI-G---------------PNAEAEE-I----KERL-------------AQF-L-RDDLKLE----PSKE--KTLITH-AR------------------TG-A--------------------AQFL-----GY-----EITV----------QHG-DH-RLT-------------------------------GK---------------R-RCV---------------------------------------------------------------------N-----------------------------GTIGL-RVPF----------------------------SVIKAKCAQYMK--------------------R-GKPAHR---PE-L---MVHDDH-TIVSIFGSQYR-GVV-QY---YL------L-------AGDVW-R-L-N--SLC-WVM-QTSMLRTLAAK----------HRS----SVMKMA--------R------KHG----------ATIETPY----------GPR--------R-CYEA--------RV--E--RAG-------------------R------E---------P-LV-ARF-G--GI-P--L---RR----------------QRTA-IL----------KDR------------------------------P------ST-------PV--------------SG-R------------R-KELVSRLLAGRCES---------------------C------------EQ-----R----S--------QVEV--HQV----------R-------RL-ADLT------------R---------P-G-WSQPA------WA----------QVMAQ--------------M----RRK---TLVVC---------------K-----AC-HDS-----------------IH
>Bacteria_Bacteroidetes_Alistipes_finegoldii_WP_130063664.1
---SPARVLN-----SLT------KHS--Q-TTE------------------------------------------------------YR-----------------------------------F----ERL-------YR-IL-----------------------FNEEMYYLAYQRIY---AR----------PG--NM-TQ-GADG------KT-----------------------IDR----MSL--------------------------------S--------RI---E---KL---ILSLKDES-------Y---S--PQ-----------------------------PSRRMHI--------PK------------KN------G-------------------K------------------------T------R--------------PL----------------------------GV-------P-------------SF---------DDKLVQEVVRMV-LEAIYE---------GHF-EDTS-HGFRP----HRSCHTALNAVQKTF--------T---G-K----------------------------KWF----IEG-DIKG--FF-----DNVN------HD----------ILIDILK-ERIS-DERSIRLIRKFLRAGY---------L----------------E---------QW---RFH---------------G--T-Y--S----GM-PQ-----GG--------------I---IS-----PILANIY-------------------LD-K-LDKYM--K-E-Y-AA--------------GF-DR-----------GN--------------------------------------R--V---R---A-Y----------REY------E-VLTYQKRL----V---MREL----------------------KTATNN--------------------------------V--E----RKVLV----KRL-KEIDK-------T-----------R-SAM--PC-FDP-MDGNF----------KRLKYVRYA------DDFLIGII-G---------------SKEDAVK-I----KDDI-------------KRF-L-ADRLALE----LSDE--KTLVTH-TE------------------K--P--------------------AKFL-----GY-----EVTV----------RKS-NL-QK--------------R----------------NKR-G-----------SLS-RVY---------------------------------------------------------------------G-----------------------------NKVRL-KVTT----------------------------EVIKKKLLELCVLKFSY------HN-G---H-EQWIPKHR---SE-L---INNDDL-EILDSYNAEIR-GFY-NY---YS------I-------ANN-A-SEL-N--SFH-YIM-QYSMYKTFAGK----------YRT----TVRRIC--------Q------KYK----------RN--------------------------G-VFTV--------GY--TV-KNG-------------------Q--V---K-E-------R-RL-YNE----GF-K--R---K------------------RPS-YDR--------SIDR------------------------------C------PN-------PM--PG--V--------S--------------T-TSLIDRLKAQKCEL---------------------C------------G------A------TD-----NLVM--HHV----------R-------KL-GELK------------G---------K------EN------WE----------KLMIA--------------R----RRK---TMAVC---------------G-----SC-HQK-----------------IH
>Bacteria_Bacteroidetes_Alistipes_indistinctus_WP_182654266.1
---SPARVLN-----SFT------EHS--K-DSA------------------------------------------------------YK-----------------------------------Y----ERL-------YR-LL-----------------------FNEEMWYVAYERIY---AK----------PG--NM-TP-GADG------QT-----------------------IDP----MSL--------------------------------I--------RI---E---KL---IASLKDES-------Y---Q--PQ-----------------------------PSRRVYI--------PK------------KN------G-------------------K------------------------M------R--------------PL----------------------------GV-------P-------------AM---------NDKLVQEVVRMI-LNAIYE---------GSF-EHTS-HGFRP----KRSCHTALAQIQKTF--------N---G-T----------------------------SWF----IEG-DIKG--FF-----DNIQ------HD----------VLIGILR-ERIS-DDRFIRLIRKFLNAGY---------V----------------E---------EW---RFH---------------K--T-Y--S----GM-PQ-----GG--------------I---IS-----PILANIY-------------------LD-K-LDKYV--K-E-Y-IR--------------NF-DK-----------GD--------------------------------------F--R---G---P-NKD-------RIQY--------EYGKRLAV----Q-----KL----------------------KSVTDP--------------------------------S--E----RKEVI----RQI-KAFDK-------Q-----------R-ALI--PC-SNE-MDCGY----------RRLKYVRYA------DDFLIGII-G---------------SKEDAKR-I----KEDI-------------KNF-L-ADKLGLE----LSDE--KTLITH-TE------------------K--S--------------------AMFL-----GY-----EIYV----------RKS-NL-TK--------------R----------------DKR-G-----------RLK-RAF---------------------------------------------------------------------N-----------------------------KKVYL-KLST----------------------------QAMKLKLLELGVVQFKY------HN-G---K-EQWKPKAR---LE-F---INNDDL-EILSRYNAEIR-GFY-NY---FS------I-------ANN-C-SEL-H--TFK-YIM-EYSMYKTFALK----------YRT----TVVKIC--------K------KYK----------RN--------------------------G-VFTV--------RY--AL-KHG-------------------K--T---A-E-------R-CF-YSD----GF-R--R---K------------------KPL-EDA--------YFDK------------------------------L------PN-------NM---P--D--------T-D------------A-TSLIDRLKAEKCEV---------------------C------------GA-----T------D------KLVM--HHV----------R-------KL-KDLP------------G---------K------DK------WE----------LHMIA--------------R----QRK---TIALC---------------H-----SC-HRL-----------------RH
>Bacteria_Bacteroidetes_Alistipes_megaguti_WP_122120180.1
KIERCVFKLQK----RIY------KAS--Q-RDD------------------------------------------------------IY----------------------------------QV----HKL-------QK-LL---------------------I-KSRYAKLLAIRKVT---QD--N-------HG--AK-TA-GVDGV-----KY-----------------------LT------GK--------------------------------Q--------RM-------RL---SEELGLH--------H---R--AK-----------------------------PLRRVWI--------PK------------PN------S-T-----------------E------------------------K------R--------------PL----------------------------GI-------P-------------VM---------RDRVLQALLKLA-LEPEWE---------ARF-EPNS-YGFRP----GRSAQDAIAAIFNCIN-------Q---R-A----------------------------KWV----LDA-DIEK--CF-----DRIN------HQ----------KLLDKVN-T-IP---LFRQMIKGWLKAGI---------L----------------E---------SD---VFS---------------E--T-E--A----GT-PQ-----GG--------------V---IS-----PLLANIA-------------------LH-G-MEEYL--G-R-I-FK--------------I----------------------------------------------------------------------------------------R-R----IGN--------GKF-------------------------------------------------------------------------------------SQ-------------------------------------------------KITFIRYA------DDFVVIHQ-----------------DREVLEQ-C----RKLL-------------DEW-L-AE-IGLA----MKPS--KTRLVH-TL----------HPIDDS--KP-G--------------------FDFL-----GV-----TVRQFPV-------GRT-HTGTDQ-------------R----------------GNPLG-------------Y-K--------------------------------------------------------------------------------------------------------TI-IKP---------SKKSQ---------------TRHYQRMKEII---------------------------YR---QR-----A-SPQE-SLIHELNSVIR-GWS-LY---YA------G-------QVSK--DVY-S--RMD-FLL-FKSL-YRWATRR---------HGG---KHKKRIV--------R------KYW----------RLEK-------------G----------RWRFETR----------------K-------------------E----------------V-KL-QYH-SSTPV-V--R-H-VK----V------------KGN-RSP---------FD--------------------------------------GD-------WI---Y--WG---KRLGKYG-GLTS-------R-RSALLKRQNFRCAY---------------------C------------GL-----SF---TAMDL-----IEE--DHLLP--------K-------IV-G---------------G---------K------ND------LR----------------------------------NCQ---LL-----------------HR-----HC-HDQ-------------------
>Bacteria_Bacteroidetes_Alistipes_onderdonkii_KAA2455351.1
---NPEKVLN-----TLC------LHS--K-VSD------------------------------------------------------YK-----------------------------------Y----ERL-------YR-IL-----------------------FNEDMFYVAYQRIY---AK----------QG--NM-TS-GADG------KT-----------------------IDQ----MSI--------------------------------Q--------RI---E---HI---IESLKNET-------Y---Q--PK-----------------------------PAKRVYI--------PK------------KN------G-------------------G------------------------N------R--------------PL----------------------------GI-------P-------------SF---------EDKLVQEVARMI-LEAIYE---------GHF-ESTS-HGFRP----YKSCHTALTHIQHQF--------T---G-T----------------------------RWF----IEG-DIKG--FF-----DNIN------HN----------ILIDTLR-ERIS-DERFLRLVRKFLNAGY---------V----------------D---------NW---KYN---------------R--T-Y--S----GT-PQ-----GG--------------I---IS-----PILANIY-------------------LD-K-FDKYI--N-E-Y-IE--------------RF-NK-----------GE--------------------------------------K--K---R---R-N----------AVY------F-QKNTQAVN----L---RKKF----------------------KVETDP--------------------------------C--V----KAELT----EKA-KKLQI-------E-----------M-RNI--PC-SHD-MDENY----------RRMKYVRYA------DDFIIGVI-G---------------SKVDCEK-I----KADI-------------TKY-M-SDVLNLE----LSAE--KT-----------------------------------------------------------------------------------------------------------------------------------------------------------------------------------------------------------------------------------------------------------------------------------------------------------------------------------------------------------------------------------------------------------------------------------------------------------------------------------------------------------------------------------------------------------------------------------------------------------------------------------------------------------------------------------------------------------------------------------------------------------------------------------------------------------------------------------------------------------------------------------------------------------------------------------------------------
>Bacteria_Bacteroidetes_Alistipes_onderdonkii_WP_130066097.1
---SPARVLN-----SLT------KHS--Q-TTE------------------------------------------------------YR-----------------------------------F----ERL-------YR-IL-----------------------FNEEMYYLAYQRIY---AK----------PG--NM-TQ-GADG------KT-----------------------IDR----MSL--------------------------------S--------RI---E---KL---ILSLKDES-------Y---S--PQ-----------------------------PSRRVHI--------PK------------KN------G-------------------K------------------------T------R--------------PL----------------------------GV-------P-------------SF---------DDKLVQEVVRMV-LEAIYE---------GHF-EDTS-HGFRP----HRSCHTALNAVQKTF--------T---G-K----------------------------KWF----IEG-DIKG--FF-----DNVN------HD----------ILIDILK-ERIS-DERFIRLIRKFLRAGY---------L----------------E---------QW---RFH---------------G--T-Y--S----GM-PQ-----GG--------------I---IS-----PVLANIY-------------------LD-K-LDKYM--K-E-Y-AT--------------GF-DR-----------GN--------------------------------------R--V---R---A-C----------REY------E-ALTYQKRL----V---MREL----------------------KTATND--------------------------------V--E----RKVLV----NRL-KEIDK-------A-----------R-SAM--PC-FAP-MDGNF----------KRLKYVRYA------DDFLIGII-G---------------SKEDAVK-I----KDDI-------------KRF-L-ADRLALE----LSDE--KTLVTH-TE------------------K--P--------------------AKFL-----GY-----EVTV----------RKS-NL-QK--------------R----------------NKR-G-----------SLS-RVY---------------------------------------------------------------------G-----------------------------NKVRL-KVTT----------------------------EVIKKKLLELGVLKFSY------HN-G---H-EQWIPKHR---SE-L---INNDDL-EILDSYNAEIR-GFY-NY---YS------I-------ANN-A-SEL-N--TFH-YIM-QYSMYKTFAGK----------YRT----TVRRIC--------R------KYK----------RN--------------------------G-VFTV--------GY--TV-KNG-------------------K--A---K-E-------R-RL-YNE----GF-K--R---K------------------RPS-YDR--------SIDR------------------------------C------PN-------PM--PG--V--------S--------------T-TSLIDRLKAQKCEL---------------------C------------G------A------TD-----NLVM--HHV----------R-------KL-GELK------------G---------K------EN------WE----------KLMIA--------------R----RRK---TMAVC---------------G-----SC-HQK-----------------IH
>Bacteria_Bacteroidetes_Alistipes_senegalensis_WP_026076484.1
---SPARVLN-----SLT------KHS--Q-TTE------------------------------------------------------YR-----------------------------------F----ERL-------YR-IL-----------------------FNEEMYYLAYQRIY---AK----------PG--NM-TQ-GADG------ET-----------------------IDR----ISL--------------------------------P--------RI---E---KL---ILSLKDES-------Y---S--PQ-----------------------------PSRRMYI--------PK------------KN------G-------------------K------------------------T------R--------------PL----------------------------GV-------P-------------SF---------DDKLVQEVVRMV-LEAIYE---------GHF-EDTS-HGFRP----HRSCHTALNAVQKTF--------T---G-K----------------------------KWF----IEG-DIKG--FF-----DNVN------HN----------ILIDILK-ERIS-DERFIRLIRKFLKAGY---------L----------------E---------QW---QFH---------------G--T-Y--S----GM-PQ-----GG--------------I---IS-----PILANIY-------------------LD-K-LDKYM--K-E-Y-AS--------------KF-DK-----------GD--------------------------------------R--G---R---Q-Q----------REY------E-VLTYQKRL----V---MREL----------------------KTATNN--------------------------------V--E----RKVLV----KRL-KEIDK-------T-----------R-SAM--PC-FDP-MDGNF----------KRLKYVRYA------DDFLIGII-V---------------SKEDAVK-I----KDDI-------------KRF-L-ADRLALE----LSDE--KTLVTH-TE------------------K--P--------------------AKFL-----GY-----EVTV----------RKS-NL-QK--------------R----------------NKR-G-----------SLS-RVY---------------------------------------------------------------------G-----------------------------NKVRL-KVTT----------------------------EVIKKKLLELGVLKFSY------HN-G---H-EQWIPKHR---SE-L---INNDDL-EILDSYNAEIR-GFY-NY---YS------I-------ANN-A-SEL-N--TFH-YIM-QYSMYKTFAGK----------YRT----TVRRIC--------Q------KYK----------RN--------------------------G-VFTV--------GY--TV-KNG-------------------Q--V---K-E-------R-RL-YNE----GF-K--R---K------------------RPS-YDR--------SIDR------------------------------C------PN-------PM--PG--V--------S--------------T-TSLIDRLKAQKCEL---------------------C------------G------A------TD-----NLVM--HHV----------R-------KL-GELK------------G---------K------EN------WE----------KLMIA--------------R----RRK---TMAVC---------------G-----SC-HQK-----------------IH
>Bacteria_Bacteroidetes_Alistipes_shahii_WAL_8301_CBK63021.1
---NPERVLN-----SLS------EHS--K-VSS------------------------------------------------------YK-----------------------------------F----ERL-------YR-VL-----------------------FNSEMFLLAYHNIQ---GR----------QG--NM-TE-GSDG------KT-----------------------IDG----MSL--------------------------------K--------RI---E---NL---IDALKDES-------Y---Q--PK-----------------------------PARRMYI--------PK------------KN------G-------------------N------------------------M------R--------------PL----------------------------GI-------P-------------SI---------DDKLVQEVLRML-LEAIYE---------GSF-ENTS-HGFRP----KRSCHTALIQVQKNF--------T---A-A----------------------------KWF----IEG-DIEG--FF-----DNIN------HD----------VLIGILK-ERIA-DDRFIRLMWKFLKAGY---------I----------------E---------DW---TFH---------------R--T-Y--S----GT-PQ-----GG--------------I---IS-----PILANIY-------------------LD-K-LDKYM--K-E-Y-AC--------------QF-DR-----------GD--------------------------------------R--R---A---M-N----------LEY------K-RYSRKIWW----L---GTKL----------------------KQTEDK--------------------------------D--T----RKELI----DAI-KQHQK-------N-----------R-MHL--PS-VDE-MDEGY----------RRIKYVRYA------DDFIIGVI-G---------------SKSDCEA-I----KEDI-------------KNF-L-GEKLKLT----LSEE--KTLITH-GN------------------R--K--------------------AKFL-----GY-----EIYV----------RPF-TDKTL--------------RG---------------EKS-G-----------VLI-KAY---------------------------------------------------------------------G-----------------------------KKVVL-EVPM----------------------------STMRDKLLYYEAMEIHQ------FE-G---K-AKWKPTSR---TK-L---LHLDDL-EILDAYNREIR-GFA-NY---FS------I-------ANN-S-SHL-N--SFK-YIM-QYSLYKTFARK----------YST----TARKII--------A------KYR----------HH--------------------------K-DFAV--------FY--ED-KKG-------------------G--K---K-M-------R-VF-FNG----SF-K--R---K------------------TTA-MDA--------SCDY------------------------------V------AN-------TI---F--N--------T-T------------V-SSLIQRLKAGKLN----------------------C------------V------A------------------------------------------------------------------------------------------------------------------------QRK---TLKYT---------------T-----SK-DSK-----------------T-
>Bacteria_Bacteroidetes_Alistipes_shahii_WP_149887969.1
---NPERVLN-----SLS------EHS--K-VSS------------------------------------------------------YK-----------------------------------F----ERL-------YR-VL-----------------------FNSEMFLLAYHNIQ---GR----------QG--NM-TE-GSDG------KT-----------------------IDG----MSL--------------------------------K--------RI---E---NL---IDALKDES-------Y---Q--PK-----------------------------PARRTYI--------PK------------KN------G-------------------N------------------------M------R--------------PL----------------------------GI-------P-------------SI---------DDKLVQEVLRML-LEAIYE---------GSF-ENTS-HGFRP----KRSCHTALIQVQKNF--------T---A-A----------------------------KWF----IEG-DIEG--FF-----DNIN------HD----------VLIGILK-ERIA-DDRFIRLMWKFLKAGY---------I----------------E---------DW---TFH---------------R--T-Y--S----GT-PQ-----GG--------------I---IS-----PILANIY-------------------LD-K-LDKYM--K-E-Y-AC--------------QF-DR-----------GD--------------------------------------R--R---A---M-N----------LEY------K-RYSRKIWW----L---GTKL----------------------KQTKDK--------------------------------D--T----RKELI----DAI-KQHQK-------N-----------R-MHL--PS-VDE-MDEGY----------RRIKYVRYA------DDFIIGVI-G---------------SKSDCEA-I----KEDI-------------KNF-L-GEKLKLT----LSEE--KTLITH-GN------------------R--K--------------------AKFL-----GY-----EIYV----------RPF-TDKTL--------------RG---------------EKS-G-----------VLI-KAY---------------------------------------------------------------------G-----------------------------KKVVL-EVPM----------------------------FTMWDKLLYYEAMEIHQ------FE-G---K-AKWKPTSR---TK-L---LHLDDL-EILDAYNREIR-GFA-NY---FS------I-------ANN-S-SHL-N--SFK-YIM-QYSLYKTFARK----------YST----TARKII--------A------KYR----------HH--------------------------K-DFAV--------FY--ED-KKG-------------------G--K---K-M-------R-VF-FNG----SF-K--R---K------------------TTA-MDA--------SCDY------------------------------V------AN-------TI---F--N--------T-T------------V-SSLIQRLKAGKCEL---------------------C------------G------A------TE-----NIEI--HHV----------K-------RL-KDLK------------G---------K------EP------WK----------IQMIG--------------R----QRK---TLAVC---------------I-----PC-HNK-----------------IH
>Bacteria_Bacteroidetes_Bacteroides_cellulosilyticus_WP_029427348.1
---NPEKVLN-----TLC------VHS--K-VSD------------------------------------------------------YK-----------------------------------Y----ERL-------YR-IL-----------------------FNEEMFYVAYQRIY---AK----------QG--NM-TS-GTDG------KT-----------------------IDQ----MSI--------------------------------Q--------RI---E---HI---IESLRNET-------Y---Q--PK-----------------------------PVKRVYI--------PK------------KN------G-------------------G------------------------K------R--------------PL----------------------------GI-------P-------------SF---------EDKLVQEVARMI-LEAIYE---------GYF-ESTS-HGFRP----YKSCHTALTHIQRQF--------T---G-T----------------------------RWF----IEG-DIKG--FF-----DNIN------HN----------ILIATLR-ERIS-DERFLRLVRKFLNAGY---------V----------------D---------NW---KYN---------------R--T-Y--S----GT-PQ-----GG--------------I---IS-----PLLANIY-------------------LD-K-FDKYM--N-D-Y-IE--------------KF-NK-----------GE--------------------------------------K--K---R---R-N----------AVY------F-QKNTQAVN----L---RKKL----------------------RVETDP--------------------------------C--V----KAELT----EEA-KKLQM-------E-----------M-RNI--SC-SHD-MDENY----------RRMKYVRYA------DDFIIGVI-G---------------SKADCEK-I----KADI-------------TKY-M-NDVLNLE----LSAK--KTLITH-AQ------------------D--T--------------------AKFL-----GY-----ELSV----------RKS-SA-MK--------------R----------------NRK-G-----------VLQ-RDF---------------------------------------------------------------------N-----------------------------GRVVL-TLPI----------------------------ETVKKKLKEYDAISFEQ------AN-G---K-EIWKPKSR---SH-LT-AMQPHD---ILAQFNWEIR-GFY-NY---YS------I-------ANNVS-ATC-S--KFG-YIM-EYSMYLTLAQK----------LRS----TISKLK--------K------KYQ----------KN--------------------------K-QFII--------PY--KD-DKG-------------------R--Q---Q-Y-------R-IL-YDD----GF-K--R---Q------------------TTN-ANT--------NCDT------------------------------Q------PF-------TV---I--V--------P--------------P-PTLVERLKTNRCEL---------------------C------------GA------------ES-----PTVM--HHV----------R-------TL-KTLS------------K---------E------HE------WN----------RIMLN--------------R----NRK---TLAVC---------------L-----SC-NAK-----------------IQ
>Bacteria_Bacteroidetes_Bacteroides_faecis_WP_138336109.1
---SPEKVLN-----SLS------EHS--K-CSD------------------------------------------------------YR-----------------------------------F----ERL-------YR-VL-----------------------YNADMFLLAYNNIQ---SK----------PG--NM-TA-GSDG------NT-----------------------IDG----MSL--------------------------------K--------RI---E---KL---IGALKNES-------Y---Q--PN-----------------------------PARRTYI--------PK------------KN------G-------------------K------------------------L------R--------------PL----------------------------GI-------P-------------SF---------DDKLVQEVIRMM-LEAMYE---------EYF-ENTS-HGFRP----RRSYHTALIQVQKNF--------T---A-T----------------------------KWF----VEG-DIEG--FF-----DNIN------HD----------VLIGILK-ERIA-DERFIRLIRKFLKAGY---------I----------------E---------DW---VFH---------------K--T-Y--S----GT-PQ-----GG--------------I---IS-----PILANIY-------------------LD-K-LDKYM--K-E-Y-AE--------------KF-DK-----------GI--------------------------------------K--R---K---M-N----------PEY------K-RYSGKIWW----L---GTKL----------------------KKTENE--------------------------------V--T----RKELI----TAI-RCIQK-------K-----------R-L-I--PS-VDE-MDENY----------KRIKYVRYA------DDFIIGVI-G---------------SKADSET-I----KEDI-------------KNF-L-YDKLKLT----LSEE--KTLITH-GN------------------K--H--------------------AKFL-----GY-----EIYV----------RKF-SDMTK--------------RG---------------EKS-G-----------NLI-KVY---------------------------------------------------------------------G-----------------------------KKVVL-EMPM----------------------------EAMKKKLLYYEVMRIHQ------IE-N---K-EKWKPISR---SK-V---LHNDDL-EILDAYNAEIG-GFT-NY---YS------I-------ANN-S-SHL-N--SFK-YIM-QYSMYKTFAKK----------YRI----SVRRII--------A------KYR----------YN--------------------------K-DFAV--------FY--EN-KKG-------------------E--R---K-M-------R-VF-FNG----SF-K--R---K------------------TTA-TVS--------NCDN------------------------------L------AN-------TI---Y--N--------T-A------------Y-TSLTERLKASKCEL---------------------C------------G------S------EG-----SIEI--HHV----------K-------KL-KDLK------------G---------K------KP------WE----------IQMIG--------------R----RRK---TLAVC---------------I-----PC-HKK-----------------IH
>Bacteria_Bacteroidetes_Bacteroides_fragilis_WP_005807196.1
---NPEIVLN-----TLC------QHS--K-VSD------------------------------------------------------YK-----------------------------------F----ERL-------YR-IL-----------------------FNKEMFFIAYQRIY---AK----------PG--NM-TP-GTDG------QT-----------------------IDQ----MSI--------------------------------G--------RI---E---RL---IETLRNES-------Y---K--PH-----------------------------PAKRVYI--------PK------------KN------G-------------------K------------------------K------R--------------PL----------------------------GI-------P-------------SV---------EDKLVQEVVRMI-LEAIYE---------GHF-ESTS-HGFRP----HKSCHTALTSIQRTF--------T---G-A----------------------------KWF----IEG-DIKG--FF-----DNID------HD----------VLVSIMQ-ERIA-DERFLRLIRKFLKAGY---------I----------------E---------DW---KYN---------------N--T-Y--S----GT-PQ-----GG--------------I---IS-----PILANIY-------------------LD-R-FDKYM--K-E-Y-IS--------------HF-DK-----------GK--------------------------------------E--R---A---H-N----------KEY------C-CLNTKTVN----L---RKKW----------------------KAETDE--------------------------------T--V----KAELL----MKI-KAMHE-------E-----------K-NKM--TY-RLP-MDENY----------RRLKYVRYA------DDFLIGVI-G---------------SKADCER-I----KADI-------------TEY-M-MNNLKLE----LSAE--KTLITH-AK------------------E--N--------------------AKLL-----GF-----DITV----------RTL-DV-FK--------------R----------------NSK-G-----------IKK-REF---------------------------------------------------------------------V-----------------------------GKVML-MLSS----------------------------ETVKKKLLSYDAVKFTN------VN-G---K-DVWKPKSR---EK-MV-GMKPED---ILAQFNLEIK-GFY-NY---YC------I-------ANNVS-STC-A--DFG-YIM-EYSLYMTLGQK----------LRR----HVGQIR--------D------KYR----------KG--------------------------K-NFVI--------PY--KD-AKG-------------------K--E---R-F-------R-TL-YKE----GF-K--R---K------------------SSL-TDD--------FLDR------------------------------T------PC-------TM---Y--V--------P--------------K-PSLAERLKQQTCEM---------------------C------------GA-----T------DT-----NVVM--HHI----------R-------TL-VGVK------------G---------E------TP------WG----------KLMLS--------------R----HRK---TLVVC---------------E-----SC-NAI-----------------IQ
>Bacteria_Bacteroidetes_Bacteroides_gallinarum_WP_026314841.1
---SPEQVLN-----NLS------QHS--K-ISS------------------------------------------------------YK-----------------------------------F----ERL-------YR-NL-----------------------FNEQMFYVAYQRIY---AK----------QG--NM-TP-GTDG------QT-----------------------IDQ----MSI--------------------------------Q--------RI---S---SL---IDKIKDET-------Y---K--PF-----------------------------PAKRVYI--------PK------------KN------G-------------------G------------------------K------R--------------PL----------------------------GI-------P-------------SF---------EDKLVQEVVRML-LEAIYE---------GSF-ERTS-HGFRP----FKSCHTALKDIQINF--------K---G-A----------------------------KWF----IEG-DIKG--FF-----DNID------HN----------ILIGILK-ERIS-DERFLRLIRKFLNAGY---------M----------------E---------EW---RFN---------------K--T-L--S----GT-PQ-----GG--------------I---IS-----PILANIY-------------------LD-K-FDKYI--K-K-Y-IE--------------SF-DK-----------GV--------------------------------------K--R---R---T-N----------PAY------N-KYRNHMSL----L---QRYL----------------------KADISE--------------------------------A--K----RDELI----AEL-KATRA-------E-----------M-LKI--PF-GLG-MDEKY----------KRMKYVRYA------DDFLIGVI-G---------------SKAECER-I----KADI-------------TEF-M-ASKLKLE----MSQE--KTLITH-SS------------------K--N--------------------AKFL-----GY-----EIHV----------QKS-DL-LK--------------T----------------NGN-G-----------DKA-RLH---------------------------------------------------------------------T-----------------------------GSVVF-KVPV----------------------------EAVKKRLQLYKAVEFKN------ID-G---R-EIWWPISR---GH-L---IGKNKE-VIIAQFNSEIR-GFY-NY---YA------F-------AHNAS-QMI-G--SFG-YVM-KYSFYKTMAQK----------LNS----SIRKVC--------K------QFR----------RG--------------------------K-DFVV--------PY--KD-AKG-------------------K--E---K-F-------I-VL-YNE----GY-K--R---K------------------VAS-TYA--------DIDN------------------------------E------VE-------TL---W--V--------P--------------Q-PSLIDRLMSNTCEL---------------------C------------G------C------QG-----KLVM--HHV----------R-------NL-RKIK------------A---------D------TK------WN----------KIMLA--------------K----NRK---TLAVC---------------E-----NC-NKL-----------------IQ
>Bacteria_Bacteroidetes_Bacteroides_intestinalis_WP_118477453.1
---NPEVILN-----TLS------SHS--K-VED------------------------------------------------------YK-----------------------------------Y----ERI-------YR-IL-----------------------FNEELFMLAYEKIK---SK----------PG--NM-TP-GTDG------KT-----------------------IDG----MTL--------------------------------K--------RI---T---TL---IDSLKDES-------Y---Q--PQ-----------------------------PAKRVYI--------PK------------KN------G-------------------K------------------------K------R--------------PL----------------------------GI-------P-------------SF---------EDKLVQEATRMI-LEVIYE---------GHF-EDTS-HGFRP----FKSCHTALTCIQHTF--------T---G-V----------------------------KWF----VEG-DIKG--FF-----DNID------HS----------TLIGILR-KRIA-DERFLRLVWKFLKAGY---------I----------------E---------DW---KYN---------------N--T-F--S----GT-PQ-----GG--------------I---VS-----PVLANIY-------------------LD-Q-FDKYM--K-E-Y-AQ--------------TF-DK-----------GK--------------------------------------K--R---K---G-R----------REY------N-CLNVRTVN----L---RKKW----------------------RKETDE--------------------------------T--V----KSQQL----AEL-RKMQN-------E-----------L-LAM--PC-GDE-MDENY----------RRLRYVRYA------DDFLVGVI-G---------------SKDECEK-I----KTDI-------------ATF-M-HERLKLE----LSTE--KTLITH-AQ------------------E--D--------------------AKFL-----GF-----HITV----------RSL-NV-LK--------------R----------------NRK-G-----------SLR-RDF---------------------------------------------------------------------K-----------------------------GKVML-KLSS----------------------------ETVKDKLQNLGVVRFTQ------KD-G---K-MVWKPKIR---TE-L---IGMDAD-RMVAKYNLEIR-GFY-NY---YC------I-------ANNVS-ATC-T--DFG-YIM-KYSLYKTLARK----------FNS----TLRKII--------R------KYT----------KN--------------------------N-EFII--------PY--RD-AKG-------------------N--E---K-F-------R-VL-YHD----GF-K--Y---K------------------TNA-FHR--------TCDI------------------------------I------PN-------T----H--F--------P--------------K-RSLAERLRGKVCEL---------------------C------------G------N------NG-----SLVM--HHA----------R-------TL-KSIK------------G---------D------TP------WG----------KQMLF--------------M----NRK---TIAVC---------------E-----EC-FVK-----------------IK
>Bacteria_Bacteroidetes_Bacteroides_ndongoniae_WP_071149918.1
---NPKNVLN-----NLV------KHS--N-VSG------------------------------------------------------YK-----------------------------------F----ERL-------YR-IL-----------------------FNEQMFYTAYQRIY---AK----------QG--NM-TA-GTDG------KT-----------------------VDE----MSI--------------------------------Q--------RI---E---NL---ISKLRDES-------Y---K--PN-----------------------------PAKRVYI--------PK------------KN------G-------------------K------------------------K------R--------------PL----------------------------GI-------P-------------SF---------EDKLVQEVVHMI-LEAIYE---------GSF-ENTS-HGFRP----RRSCQTALNQIQDTF--------L---G-T----------------------------KWF----IEG-DIKG--FF-----DNID------HN----------VLIGILE-ERIA-DERFIRLIRKFLNAGY---------I----------------E---------NW---KYR---------------H--T-Y--S----GT-PQ-----GG--------------I---IS-----PILANIY-------------------LD-K-FDKYM--E-E-Y-AQ--------------SF-NK-----------GA--------------------------------------S--R---R---L-D----------KDY------R-RIKDRKNK----L---EKKL----------------------KSETDT--------------------------------K--V----RKDLI----DKI-KGYYR-------Q-----------M-QQM--PC-VME-MDEEY----------RRLKYVRYA------DDFLIGVV-G---------------SHEECGQ-I----KANI-------------TQF-M-KDKLKLE----LSAE--KTLITQ-AQ------------------E--K--------------------AKFL-----GY-----EITV----------RNS-KA-TK--------------R----------------DKN-G-----------VLK-RMF---------------------------------------------------------------------N-----------------------------RKVVL-LLPR----------------------------EVVKNKLIDYKAMRVIQ------TN-G---K-EDWKPKAR---SY-MM-NCKPED---IVAQFNKEIR-GFY-NY---YS------I-------ANNVS-TLC-K--RFG-YIM-EYSMYKSIAKK----------QSS----SVRKIK--------K------KYS----------KD--------------------------K-DFVI--------SY--TD-AKG-------------------Q--C---K-C-------R-VF-FNE----GF-K--R---K------------------DAQ-CDA--------KCDI------------------------------M------PN-------TN---F--L--------P--------------A-SSLVERLKAEQCEV---------------------C------------G------A------HG-----KTVM--HHV----------R-------AL-KDLT------------G---------K------NE------WE----------RIMLK--------------M----HRK---TLAVC---------------P-----EC-NAK-----------------IH
>Bacteria_Bacteroidetes_Bacteroides_nordii_WP_007483917.1
---NPERVLN-----SLS------EHS--K-VSD------------------------------------------------------YK-----------------------------------F----ERL-------YR-VL-----------------------FNSDMFLLAYHNIQ---GR----------QG--NM-TK-GSDS------QT-----------------------IDG----MSL--------------------------------K--------RI---E---NL---IDALKNET-------Y---Q--PK-----------------------------PARRTYI--------PK------------KN------G-------------------K------------------------M------R--------------PL----------------------------GI-------P-------------SF---------NDKLVQEVLRMM-LGAIYE---------GSF-ENTS-HGFRP----KRSCHTALIQVQKNF--------T---A-A----------------------------KWF----IEG-DIEG--FF-----DNIS------HD----------VLIGILR-ERIA-DERFIRLMWKFLKAGY---------I----------------E---------DW---TFH---------------K--T-Y--S----GT-PQ-----GG--------------I---IS-----PILANIY-------------------LD-K-LDKYM--K-E-Y-AE--------------KF-DK-----------GE--------------------------------------K--R---A---M-N----------LEY------K-RHSGKMWW----L---GTKL----------------------KQTEDK--------------------------------E--T----RRELI----DAI-KQHQR-------N-----------R-MHL--PS-VDE-MDQGY----------RRIKYVRYA------DDFIIGVI-G---------------CKTNCEA-I----KEDI-------------KNF-L-YERLKLS----LSEE--KTLITH-GN------------------K--K--------------------AKFL-----GY-----EIYV----------RPF-SDKTL--------------RG---------------QKS-G-----------VLI-KAY---------------------------------------------------------------------G-----------------------------KKVVL-EVPM----------------------------STMRDKLLYYEAMMIQQ------FE-G---K-ARWKSTSR---TK-L---IHLDDL-EILDAYNREIR-GFA-NY---FS------I-------ANN-S-SHL-N--SFK-YIM-QYSMYKTFARK----------YST----TARKII--------A------KYR----------IN--------------------------K-DFAV--------TY--ED-KKG-------------------R--K---K-T-------R-VF-FNG----SF-K--R---K------------------ITA-MDA--------SCDV------------------------------V------AN-------TI---F--N--------T-T------------V-SSLIQRLQAGKCEL---------------------C------------G------A------EG-----NIEV--HHV----------K-------RL-KDLQ------------G---------K------KP------WE----------IQMIG--------------R----QRK---TLAVC---------------I-----PC-HNK-----------------IH
>Bacteria_Bacteroidetes_Bacteroides_ovatus_KAA3937470.1
---NSERVLN-----SLA------KHS--K-QPD------------------------------------------------------YK-----------------------------------F----ERL-------YR-LL-----------------------FNEQMYYVAYQRIY---AK----------EG--NM-TK-GADN------KT-----------------------IDR----MSI--------------------------------S--------RI---E---KL---ISSLKDES-------Y---Q--PI-----------------------------PSRRVYI--------PK------------KN------G-------------------K------------------------K------R--------------PL----------------------------GI-------P-------------AF---------NDKLLQEVVRMI-LEAIYE---------GSF-DMNS-HGFRP----KRSCHTALRQIQRTF--------N---G-A----------------------------RWF----IEG-DIKG--FF-----DNID------HG----------VMISILE-KRIS-DERFLRLIRKFLNAGY---------L----------------E---------DW---TYH---------------K--T-Y--S----GT-PQ-----GG--------------I---IS-----PMLANIY-------------------LD-Q-LDRYV--H-E-Y-IQ--------------RF-DK-----------GK--------------------------------------E--R---A---D-NSE-------RIKF--------EYGKRLAV----L-----KL----------------------EKIKDK--------------------------------E--Q----RKSIV----KEI-KAYDK-------G-----------R-AAI--PC-GVD-MDENF----------RRLKYVRYA------DDFLCAVI-G---------------TKAEAEA-I----KQDI-------------KVF-L-QEKLALE----LSEE--KTLITH-GR------------------K--S--------------------AKFL-----GY-----EIYV----------RKS-TQ-TK--------------R----------------NKA-G-----------KLT-RPY---------------------------------------------------------------------N-----------------------------NKIYL-KMPL----------------------------ETVRKKLLDYDALQINV------HN-G---K-EQYKSKHR---TY-L---INNDDL-EILERYNSEIR-GFY-NY---YS------L-------ANN-C-HTL-H--SFK-YIM-EYSMYKTFAAK----------YKI----TVVKIC--------K------KYK----------KD--------------------------K-VFTV--------YY--KN-NKG-------------------K--T---L-T-------R-QF-YHD----GF-K--R---K------------------KQD-YAQ--------CYDK------------------------------M------PE-------RY---Y--F--------T--------------P-TSLVARLKACRCEL---------------------C------------GK-----E------NV-----KLDM--HHV----------R-------KL-KNLQ------------G---------K------ED------WE----------KHMIA--------------R----KRK---TIALC---------------R-----SC-HKK-----------------VD
>Bacteria_Bacteroidetes_Bacteroides_ovatus_WP_138339988.1
---SPEQVLK-----ALN------KHG--K-VSD------------------------------------------------------YK-----------------------------------F----ERL-------YR-IL-----------------------FNEEMFHVAYQRIY---AK----------PG--NM-TP-GTDG------KT-----------------------INR----MSL--------------------------------Q--------RI---N---KV---IASLRDES-------Y---K--PN-----------------------------PAKRIYI--------PK------------KN------G-------------------K------------------------K------R--------------PL----------------------------GI-------P-------------SF---------EDKLVQEVVRMI-LEAVYE---------EVF-ANTS-HGFRP----NRSCHTALTHIQKTF--------T---G-T----------------------------KWF----VEG-DIKG--FF-----DNID------HN----------VLIATLR-KRIA-DDRFLRLIRKLLNAGY---------I----------------E---------DW---KFH---------------N--T-N--K----GT-PQ-----GG--------------N---IS-----PILANIY-------------------LD-N-FDKYM--E-E-Y-AL--------------RF-NK-----------GK--------------------------------------E--R---H---I-T----------KEY------K-QLSDKMQR----I---LKSI----------------------KNIQDA--------------------------------D--V----RLQLR----DEY-EKLRR-------E-----------R-QKI--ES-RDS-MDETY----------RRLRYVRYA------DDFLIGVI-G---------------SKAECVK-I----KSDI-------------TKY-M-EENLKLE----LSQE--KTLITN-AQ------------------K--P--------------------AKFL-----GF-----DVSV----------RKS-DA-IK--------------R----------------DKN-N-----------VPA-RYY---------------------------------------------------------------------N-----------------------------GKIVL-KVAI----------------------------ETVRNKLEEYSAIRYKV------EN-G---R-QVWFAKFR---GN-LM-KKKIED---IVAAYNSEIR-GFY-NY---YC------I-------ANNVA-YAL-S--KFG-YIM-EYSMYHTIAGK----------TNS----TVSKVI--------D------KYK----------VG--------------------------N-DIIV--------PY--QD-AKG-------------------K--L---R-Y-------R-KF-YNE----GF-K--R---K------------------PPM-YYT--------EVND------------------------------L------SY-------TI---A--I--------P--------------Q-PTLTERLDARTCEL---------------------C------------G------K------VG-----PVVM--RHV----------R-------KL-NQLK------------G---------K------TE------CD----------RLMLE--------------K----HRK---TLIVC---------------E-----KC-YAK-----------------IH
>Bacteria_Bacteroidetes_Bacteroides_stercoris_KAB5287800.1
-----ERVLK-----ALS------DHS--Q-SSD------------------------------------------------------YK-----------------------------------Y----ERL-------YR-YL-----------------------FSEEMFAVAYQRIY---AK----------QG--NM-TP-GTDG------KT-----------------------IDE----MSL--------------------------------E--------RI---E---RL---IVSLKDES-------Y---Q--PH-----------------------------PARRVYI--------PK------------KN------G-------------------K------------------------K------R--------------PL----------------------------GI-------P-------------SF---------EDKLVQEVVRLL-LEAIYE---------GHF-EGTS-HGFRP----HRSCHTALGMIQKSF--------A---G-A----------------------------KWF----IEG-DIKG--FF-----DNID------HN----------VLISILR-ERIS-DERFLRLIRKFLNAGY---------V----------------E---------DW---KYN---------------K--T-Y--S----GT-PQ-----GG--------------I---VS-----PILANIY-------------------LD-K-FDKYI--K-E-Y-AA--------------KF-RK-----------GD--------------------------------------R--R---S---I-N----------PDY------W-RLNNKKNR----L---KQKL----------------------QKTSDE--------------------------------Q--M----RKSYL----YEI-AQLSK-------Q-----------M-LSI--PH-KDA-MDADF----------RRLQYVRYA------DDFLISVI-G---------------SKSECET-I----KADI-------------TQF---------------------------------------------------------------------------------------------------------------------------------------------------------------------------------------------------------------------------------------------------------------------------------------------------------------------------------------------------------------------------------------------------------------------------------------------------------------------------------------------------------------------------------------------------------------------------------------------------------------------------------------------------------------------------------------------------------------------------------------------------------------------------------------------------------------------------------------------------------------------------------------------------------------------------------------------------------------------------
>Bacteria_Bacteroidetes_Bacteroides_stercoris_WP_152635403.1
---SPEQVLK-----ALN------KHG--K-VSD------------------------------------------------------YK-----------------------------------F----ERL-------YR-IL-----------------------FNEEMFHVAYQRIY---AK----------PG--NM-TP-GTDG------KT-----------------------INR----MSL--------------------------------Q--------RI---N---KV---IASLRDES-------Y---K--PN-----------------------------PAKRIYI--------PK------------KN------G-------------------K------------------------K------R--------------PL----------------------------GI-------P-------------SF---------EDKLVQEVVRMI-LEAVYE---------EVF-ANTS-HGFRP----NRSCHTALTHIQKTF--------T---G-T----------------------------KWF----VEG-DIKG--FF-----DNID------HN----------VLIATLR-KRIA-DDRFLRLIRKLLNAGY---------I----------------E---------DW---KFH---------------N--T-N--K----GT-PQ-----GG--------------N---IS-----PILANIY-------------------LD-N-FDKYM--E-E-Y-AL--------------RF-NK-----------GK--------------------------------------E--R---H---I-T----------KEY------K-QLSDKMQR----I---LKSI----------------------KNIQDA--------------------------------D--V----RLQLR----DEY-EKLRR-------E-----------R-QKI--ES-RDS-MDETY----------RRLRYVRYA------DDFLIGVI-G---------------SRAECVK-I----KSDI-------------TKY-M-EENLKLE----LSQE--KTLITN-AQ------------------K--P--------------------AKFL-----GF-----DVSV----------RKS-DA-IK--------------R----------------DKN-N-----------VPA-RYY---------------------------------------------------------------------N-----------------------------GKIVL-KVAI----------------------------ETVRNKLEEYSAIRYKV------EN-G---R-QVWFAKFR---GN-LM-KKKIED---IVAAYNSEIR-GFY-NY---YC------I-------ANNVA-YAL-S--KFG-YIM-EYSMYHTIAGK----------TNS----TVSKVI--------D------KYK----------VG--------------------------N-DIIV--------PY--QD-AKG-------------------K--L---R-Y-------R-KF-YNE----GF-K--R---K------------------PPM-YYT--------EVND------------------------------L------SY-------TI---A--I--------P--------------Q-PTLTERLDARTCEL---------------------C------------G------K------VG-----PVVM--RHV----------R-------KL-NQLK------------G---------K------TE------CD----------RLMLE--------------K----HRK---TLVVC---------------E-----KC-YAK-----------------IH
>Bacteria_Bacteroidetes_Bacteroides_thetaiotaomicron_WP_055301205.1
---SPEQVLK-----ALN------KHG--K-VSD------------------------------------------------------YK-----------------------------------F----ERL-------YR-IL-----------------------FNEEMFYMAYQRIY---AK----------PG--NM-TP-GSDG------KT-----------------------IDQ----MSP--------------------------------Q--------RI---S---RI---IASLKDES-------Y---K--PN-----------------------------PARRKYI--------PK------------KN------G-------------------K------------------------K------R--------------PL----------------------------GI-------P-------------SF---------EDKLVQEVVRTI-LEAIYE---------EVF-EDSS-HGFRP----NRSCHTALTRIQKTF--------K---S-T----------------------------KWF----IEG-DIKG--FF-----DNID------HN----------VLIGILR-KRIS-DERFLRLIRKFLNAGY---------I----------------E---------NW---EYH---------------N--T-F--S----GT-PQ-----GG--------------I---IS-----PILANIY-------------------LD-C-FDKYM--E-E-Y-TR--------------NF-NK-----------GK--------------------------------------E--R---H---L-T----------KEY------S-RLSEQIYK----L---KAEI----------------------ESAKDA--------------------------------E--S----AKQLK----DKY-EKLRR-------E-----------R-LKV--TC-RDY-MDDTY----------KRLKYTRYA------DDFLIGVI-G---------------SKADCIK-I----KSDI-------------TQY-M-QECLHLE----MSQE--KTLITN-AQ------------------K--P--------------------AKFL-----GY-----EILV----------RKT-DV-TK--------------R----------------NKF-N-----------VPV-RSF---------------------------------------------------------------------N-----------------------------GTVVL-KVAT----------------------------ETVKNRLEHYEAIKYKM------EN-G---V-QTWFPKLR---GK-LM-KKKIED---IVARYNSEIR-GFY-NY---YS------I-------ANNVS-YAA-S--KFG-YIM-EYSMYHTIAAK----------TNS----SISKVI--------D------KYK----------KG--------------------------N-DIIV--------PY--HD-AKG-------------------K--L---R-Y-------R-VF-YNE----GF-K--R---K------------------LPS-SFA--------DVDN------------------------------I------PY-------II---T--V--------P--------------Q-PTLVERLKSEVCEL---------------------C------------G------K------VG-----PVVM--HHV----------R-------NL-NHLK------------G---------D------TE------WE----------KLMLA--------------K----HRK---TLVVC---------------T-----SC-NAK-----------------IQ
>Bacteria_Bacteroidetes_Bacteroides_uniformis_dnLKV2_EOS05351.1
---NPETILN-----SLS------AHS--K-DVH------------------------------------------------------YK-----------------------------------Y----ERL-------YR-IL-----------------------FNEQMFYVAYQRIY---AK----------PG--NM-TP-GSDD------KT-----------------------IDG----MSI--------------------------------E--------RI---G---HL---IATLKDES-------Y---M--PT-----------------------------PARRVYI--------PK------------KN------G-------------------K------------------------K------R--------------PL----------------------------GI-------P-------------SI---------EDKMVQEVVRLI-LEAIYE---------GHF-EDTS-HGFRP----RRSCQTALRSIRNLF--------T---G-A----------------------------NWF----IEG-DIKG--FF-----DNID------HH----------ILIDTLR-ERIS-DERFIRLIWKFLKAGY---------I----------------E---------DF---TFH---------------N--T-Y--S----GT-PQ-----GG--------------I---IS-----PILANVY-------------------LD-K-FDKYM--R-E-Y-AE--------------SF-DK-----------GK--------------------------------------K--R---R---E-N----------PLH------A-KYSRKAIR----L---RKAI----------------------R----------------------------------------------------------------------------------------------------------------------------------------------------------------------------------------------------------------------------------------------------------------------------------------------------------------------------------------------------------------------------------------------------------------------------------------------------------------------------------------------------------------------------------------------------------------------------------------------------------------------------------------------------------------------------------------------------------------------------------------------------------------------------------------------------------------------------NA--------TCS--------------------------------------------------------------------------------------------------------------------------------------------------------------------------------------------------------------------------------------------------------------------------------------------------------------------------
>Bacteria_Bacteroidetes_Bacteroides_uniformis_KAB3889284.1
---NPEKVLN-----TLC------LHS--K-VSD------------------------------------------------------YK-----------------------------------Y----ERL-------YR-IL-----------------------FNEDMFYVAYQRIY---AK----------QG--NM-TS-GADG------KT-----------------------IDQ----MSI--------------------------------Q--------RI---E---HI---IESLKNET-------Y---Q--PK-----------------------------PAKRVYI--------PK------------KN------G-------------------G------------------------N------R--------------PL----------------------------GI-------P-------------SF---------EDKLVQEVARMI-LEAIYE---------GHF-ESTS-HGFRP----YKSCHTALTHIQHQF--------T---G-T----------------------------RWF----IEG-DIKG--FF-----DNIN------HN----------ILIDTLR-ERIS-DERFLRLVRKFLNAGY---------V----------------D---------NW---KYN---------------R--T-Y--S----GT-PQ-----GG--------------I---IS-----PILANIY-------------------LD-K-FDKYI--N-E-Y-IE--------------RF-NK-----------GE--------------------------------------K--K---R---R-N----------AVY------F-QKNTQAVN----L---RKKL----------------------KVETDP--------------------------------C--V----KAELT----EKA-KKLQI-------E-----------M-RNI--PC-SHD-MDENY----------RRMKYVRYA------DDFIIGVI-G---------------SKVDCEK-I----KADI-------------TKY-M-SDVLNLE----LSAE--KTLITH-AQ------------------D--T--------------------AK--------------------------------------------------------------------------------------------------------------------------------------------------------------------------------------------------------------------------------------------------------------------------------------------------------------------------------------------------------------------------------------------------------------------------------------------------------------------------------------------------------------------------------------------------------------------------------------------------------------------------------------------------------------------------------------------------------------------------------------------------------------------------------------------------------------------------------------------------------------------------------------------------
>Bacteria_Bacteroidetes_Bacteroides_uniformis_WP_175331117.1
---NPETILN-----NLV------KHS--S-VSS------------------------------------------------------YK-----------------------------------Y----ERL-------YR-IL-----------------------FNEDMFSVAYQRIY---AK----------QG--NM-TP-GTDG------KT-----------------------VDQ----MSI--------------------------------Q--------RI---E---KL---IESLKTEA-------Y---Q--PK-----------------------------PARRVYI--------PK------------KN------G-------------------K------------------------E------R--------------PL----------------------------GI-------P-------------SF---------EDKLVQEVIRMI-LEAIYE---------EHF-EYTS-HGFRP----HRSCHTALTQVQEKF--------T---G-V----------------------------KWF----IEG-DIKG--FF-----DNIN------HD----------ILVDILK-ERIS-DERFLRLIRKFLKAGY---------I----------------E---------RW---RFQ---------------N--T-Y--S----GT-PQ-----GG--------------I---IS-----PILANIY-------------------LD-R-FDKYI--K-E-Y-AE--------------KF-NK-----------GE--------------------------------------R--R---R---I-S----------LEY------R-RLNNKKTR----L---AKRL----------------------KSITDE--------------------------------S--V----RDKMI----AEI-KETLA-------Q-----------T-FAT--TC-QEP-MDTEY----------RRIQYVRYA------DDFLIGII-G---------------SKTECIT-I----KADI-------------AKF-M-AEKLRLE----LSEE--KTLITN-AH------------------D--K--------------------AKFL-----GY-----EIFV----------RDC-SF-RH--------------K----------------DRK-G-----------VIR-RFG---------------------------------------------------------------------K-----------------------------GSVML-HVNM----------------------------DTAKNKLLEYDALRMSQ------ER-K---K-TVWKPKPR---AF-MI-GKKVED---IVAQYNTEIR-GFY-NY---YA------I-------ANNIS-DIG-N--SFG-YIM-EYSMYKTIAQK----------LNL----TMVQAK--------L------KFL----------RD--------------------------K-KFIV--------PF--KD-AKG-------------------A--T---K-Y-------R-IF-YDG----GF-K--R---K------------------TAY-RNS--------LVDI------------------------------I------PN-------TW---H--I--------P--------------K-PSLMERLKEGVCEL---------------------C------------G------S------NG-----NITM--HHV----------R-------NL-RQLK------------G---------D------TP------WN----------AKLIK--------------Q----NRK---TLAVC---------------E-----SC-NYK-----------------IQ
>Bacteria_Bacteroidetes_Bacteroides_vulgatus_dnLKV7_EOS02951.1
---SPEQVLK-----ALN------KHG--K-VSD------------------------------------------------------YK-----------------------------------F----ERL-------YR-IL-----------------------YNVEMFYMAYQRIY---AK----------PG--NM-TP-GSDG------KT-----------------------IDQ----MST--------------------------------Q--------RI---S---RI---IASLKDES-------Y---K--PN-----------------------------PARRKYI--------PK------------KN------G-------------------K------------------------K------R--------------PL----------------------------GI-------P-------------SF---------EDKLVQEVVRTI-LEAIYE---------EVF-EDSS-HGFRP----NRSCHTALTRIQKTF--------K---S-T----------------------------KWF----IEG-DIKG--FF-----DNID------HN----------VLIGILR-KRIS-DERFLRLIRKFLNAGY---------I----------------E---------NW---EYH---------------N--T-F--S----GT-PQ-----GG--------------I---IS-----PILANIY-------------------LD-C-FDKYM--E-E-Y-TR--------------NF-NK-----------GK--------------------------------------E--R---H---L-T----------KEY------S-RLSEQIYK----L---KAEI----------------------ESAKDA--------------------------------E--S----AKQLK----DKY-EKLRR-------E-----------R-LKV--TC-RDY-MDDTY----------KRLKYTRYA------DDFLIGVI-G---------------SKADCIK-I----KSDI-------------TQY-M-QECLHLE----MSQE--KTLITN-AQ------------------K--P--------------------AKFL-----GY-----EVLV----------RKT-DV-TK--------------R----------------NKF-N-----------VPV-RSF---------------------------------------------------------------------N-----------------------------GTVVL-KVAT----------------------------ETVKNRLEHYEAIKYKM------EN-G---V-QTWFPKLR---SK-LM-KKKIED---IVARYNSEIR-RFY-NY---YS------I-------ANNVS-YAA-S--KFG-YIM-EYSMYHTIAAKQ---------TVQ----SVRSLT--------N------T-------------------------------------------------------------------------------------------------------------------K--K---E------------------MTS-LFR-----------------------------------------------------------I---T--M-----------------------------------------------------------------------------------------------------------------Q-------KV-NYV------------------------------TE------YS----------TMKVS--------------NAN-CHRL---SQMWT---------------I-----S------------------------
>Bacteria_Bacteroidetes_Bacteroides_xylanisolvens_SD_CC_2a_EFF57129.1
---SPEKVLN-----SLS------EHS--K-CSD------------------------------------------------------YR-----------------------------------F----ERL-------YR-VL-----------------------YNADMFLLAYNNIQ---SK----------PG--NM-TA-GSDG------NT-----------------------IDG----MSL--------------------------------K--------RI---E---KL---IGALKNES-------Y---Q--PN-----------------------------PARRTYI--------PK------------KN------G-------------------K------------------------L------R--------------PL----------------------------GI-------P-------------SF---------DDKLVQEVIRMM-LEAMYE---------EYF-ENTS-HGFRP----RRSCHTALIQVQKNF--------T---A-T----------------------------KWF----VEG-DIEG--FF-----DNIN------HD----------VLIGILK-ERIA-DERFIRLIRKFLKAGY---------I----------------E---------DW---VFH---------------K--T-Y--S----GT-PQ-----GG--------------I---IS-----PILANIY-------------------LD-K-LDKYM--K-E-Y-AE--------------KF-DK-----------GI--------------------------------------K--R---K---M-N----------PEY------K-RYSGKIWW----L---GTKL----------------------KKTENE--------------------------------V--T----RKELI----TAI-RCIQK-------K-----------R-L-I--PS-VDE-MDENY----------KRIKYVRYA------DDFIIGVI-G---------------SKADSET-I----KEDI-------------KNF-L-YDKLKLT----LSEE--KTLITH-GN------------------K--H--------------------AKFL-----GY-----EIYV----------RKF-SDMTK--------------RG---------------EKS-G-----------NLI-KVY---------------------------------------------------------------------G-----------------------------KKVVL-EMPM----------------------------EAMKKKLLYYEVMRIHQ------FE-N---K-EKWKPISR---SK-V---LHNDDL-EILDAYNAEIG-GFT-NY---YS------I-------ANN-S-SHL-N--SFK-YIM-QYSMYKTFAKK----------YRI----SVRRII--------A------KYR----------YN--------------------------K-DFAV--------FY--EN-KKG-------------------E--R---K-M-------R-VF-FNG----SF-K--R---K------------------TTA-TVS--------NCDN------------------------------L------AN-------TI---Y--N--------T-A------------Y-TSLAERLKASKCEL---------------------C------------G------S------EG-----NIEI--HHV----------K-------KL-KDLK------------G---------K------KP------WE----------IQMIG--------------R----RRK---TLAVC---------------I-----PC-HKK-----------------IH
>Bacteria_Bacteroidetes_Bacteroides_xylanisolvens_WP_151936411.1
---NPEIILN-----TLS------SHS--K-VSD------------------------------------------------------YK-----------------------------------Y----ERI-------YR-IL-----------------------FNEEMFMLAYERIK---SK----------PG--NM-TP-GTDG------LT-----------------------IDG----MTI--------------------------------D--------RI---G---KL---IESLKNES-------Y---S--PQ-----------------------------PAKRVYI--------PK------------KN------G-------------------K------------------------K------R--------------PL----------------------------GI-------P-------------TI---------EDKLVQEVTRMI-LEAIYE---------GHF-ESTS-HGFRP----FKSCHTALISIKKTF--------T---G-M----------------------------RWF----IEG-DIKG--FF-----DNIH------HA----------TLIDILR-MRIA-DERFIRLIWKFLRAGY---------L----------------E---------EW---YFN---------------K--T-Y--S----GT-PQ-----GG--------------I---VS-----PILANIY-------------------LD-Q-FDKYM--K-E-Y-AT--------------LF-DK-----------GE--------------------------------------S--R---K---I-R----------NEY------M-NLNMRTVN----R---RKK-----------------------RKATED--------------------------------P--V----EAAALD---AEI-KQLQK-------Q-----------L-RSM--PV-RDE-MDENY----------RRLKYVRYA------DDFLIGVI-G---------------SKQECER-I----KEDI-------------TNY-M-RDRLKLE----LSAE--KTLITH-AR------------------E--E--------------------AKFL-----GY-----RITV----------KTL-DV-MK--------------R----------------NCK-G-----------ILS-RAF---------------------------------------------------------------------R-----------------------------GKVQL-LLSS----------------------------ETVKDKLMSYGAVKFTE------QN-G---K-TVWLPQSR---SY-L---IGMESH-RILAKFNLEIR-GFY-NY---YC------I-------ADNVS-ATC-S--KLG-YIM-QYSLYKTLAQK----------LNS----TMPKIV--------R------KYR----------KD--------------------------K-EFKI--------EY--TD-KKG-------------------N--Q---K-Y-------R-VL-YNG----GF-A--Q---K------------------QPN-KMA--------DCDN------------------------------L------PH-------V----S--F--------P--------------K-RSLAERLRSEICEL---------------------C------------G------R------HD-----KLIM--HHV----------R-------TL-KSIN------------D---------K------TE------WG----------KIMLG--------------S----NRK---TIAVC---------------E-----SC-YTK-----------------IK
>Bacteria_Bacteroidetes_Chitinophaga_barathri_WP_120514370.1
---NPQSVLN-----SLA------EHS--K-TPA------------------------------------------------------YK-----------------------------------F----ERL-------YR-LF-----------------------FNEELFYVAYQRIY---AK----------AG--NM-TK-GADG------QT-----------------------VDD----MSL--------------------------------E--------RI---A---ML---IESLKNES-------Y---Q--PA-----------------------------PARRTYI--------PK------------KN------G-------------------K------------------------M------R--------------PL----------------------------GI-------P-------------SF---------NDKLVQEVLRMI-LESIFE---------KQF-EDSS-HGFRP----NRSSHTALNQVQKNF--------T---A-T----------------------------KWF----IEG-DIKG--FF-----DNID------HD----------VLIGILR-ERIE-DERFLRLVRKFLRAGY---------V----------------E---------DW---VFH---------------R--T-Y--S----GT-PQ-----GG--------------I---VS-----PILANIY-------------------LD-K-LDKFM--K-E-Y-IN--------------QF-DK-----------GS--------------------------------------T--R---K---S-N----------VAY------F-KLTQKIAK----L---NYKL----------------------DRVKDE--------------------------------S--E----RLSRI----AKI-EAIKK-------E-----------R-LAH--KS-VDE-MDSGF----------KRIKYTRYA------DDFLIGVI-G---------------SKQECEQ-I----KGDI-------------KNF-L-SDKLKLA----LSDD--KTLITH-AQ------------------T--P--------------------AKFL-----GY-----EIHV----------RKA-SQATK--------------RS---------------SKT-G-----------NKM-RVY---------------------------------------------------------------------D-----------------------------HKVVL-NIPT----------------------------ETMRRKLAEYEAITMVT------HE-G---R-QIWKPLSR---TK-L---INNDDL-EIIDNYNAEIR-GFY-NY---YS------I-------ANN-S-SSI-N--DFY-HIM-QYSMFKTFAKK----------YSM----SQREAI--------A------KLR----------IG--------------------------K-NFGV--------TY--RD-RLG-------------------N--Q---K-V-------K-LF-YNA----GF-K--R---K------------------TDT-NQF--------FSDN------------------------------L------PN-------MI---M--N--------N-A------------T-TSLVDRLKAKVCEV---------------------C------------G------S------EG-----DLEM--HHV----------R-------KL-KDVA------------R---------K------QP------WQ----------ILMHA--------------R----RRK---TIAVC---------------P-----PC-HKK-----------------IH
>Bacteria_Bacteroidetes_Chitinophaga_silvisoli_WP_116857878.1
KLQRNVFKLQK----RIY------QAS--L-QGD------------------------------------------------------VV----------------------------------KI----RKL-------QK-LL---------------------L-SSQYSKAIAVRKVT---QD--N-------RG--KR-TA-GIDGE-----KE-----------------------LS------PE--------------------------------R--------RI-------KM---MNNLQVD--------E---K--AK-----------------------------PVRRIWI--------PK------------SG------K-Q-----------------E------------------------M------R--------------PL----------------------------GI-------P-------------TI---------RDRARQALVKLA-LEPEWE---------AKF-EGDS-YGFRP----GRSAHDAVEAIFCGIA-------R---M-P----------------------------KFV----FDA-DIKS--CF-----DKIN------HN----------ALLSKLQ-N-DC---RLKRVIKGWLKAGI---------L----------------D---------KD---LFF---------------S--S-E--E----GA-PQ-----GS--------------I---VS-----PLLANIA-------------------LH-G-LETEI--T-N-A-FV--------------D----------------------------------------------------------------------------------------R-K---KLAN--------GSK-------------------------------------------------------------------------------------MK------------------------------------------------WKPIVVRYA------DDFLIFHP-----------------DLTALKQ-A----SLIA-------------RKW-L-NE-IGLE----INEG--KTKIRH-TL----------NEYEGN--KP-G--------------------FDFL-----GF-----TVRQFKT-------VKN-FSGK----------------------------------------------------K--------------------------------------------------------------------------------------------------------TI-ITP---------SKKSI---------------DKYQLTLKQVI---------------------------RS---KK-----H-CKQE-DLIKELNPKIS-GWS-NY---FS------S-------VCSK--ETF-S--KMD-FLL-FWKL-YRWAKKK---------HPN---SSRKKMV--------S------KYW-------------------------------------RNWHFST------------KE-G--------------------------------------Y-RI-NRH-SDKAI-V--R-H-VK----V------------KLT-RSP---------YD--------------------------------------GD-------YI---Y--WS---TRMGKSP-LLNQ-------S-KANALKKQKGRCLH---------------------C------------NQ-----FF---LPGDK-----LET--YHPVP--------L-------KN-G---------------G---------N------KS------YS----------------------------------NTT---VV-----------------HN-----YC-HDI-----------------IF
>Bacteria_Bacteroidetes_Dyadobacter_luteus_WP_115834427.1
---NPEKVLN-----SLT------RHS--G-NTD------------------------------------------------------YK-----------------------------------F----EKL-------YK-VL-----------------------FNEEMYFIAYQKIY---SK----------VG--NM-TA-GVDG------KT-----------------------IDG----MST--------------------------------S--------RI---E---RL---IESLRNET-------Y---Q--PN-----------------------------PSKRTYI--------PK------------KN------G-------------------K------------------------K------R--------------PL----------------------------GI-------P-------------SF---------DDKLVQEVIRMI-LEAIYE---------GSF-EHTS-HGFRP----NRSCHTALLGVQQSF--------T---A-V----------------------------RWF----IEG-DIKG--FF-----DNIN------HE----------ILIGILK-ERID-DDRFIRLIRKFLNAGY---------I----------------E---------DW---VYH---------------K--T-Y--S----GT-PQ-----GG--------------I---IS-----PILANIY-------------------LD-K-FDKYV--K-D-Y-IK--------------DF-DK-----------GK--------------------------------------R--T---T---A-T----------RQY------R-LYEQRRYR----L---AKKL----------------------ECETDE--------------------------------T--V----REQMI----KDI-KELRQ-------E-----------R-NKY--PA-YDK-MDGSF----------RKLKYVRYA------DDFLIGVI-G---------------SKEDCKK-I----KEDI-------------KVY-L-DEKLKLE----LSDE--KTLVTN-AK------------------K--P--------------------AKFL-----GF-----DVSV----------RNS-DD-TK--------------R----------------DKH-G-----------RTV-RCF---------------------------------------------------------------------G-----------------------------DKIVL-RVTA----------------------------DVMKKKLLSYNAMKLVN------EK-G---T-EVWKPRSR---YY-M---KDLDDL-EIISQYNAEIR-GFY-NY---YS------I-------ANN-S-SLV-Q--SFS-YIL-EYSMYKTYALK----------YQT----SISKEK--------N------KRC----------IN--------------------------G-VFSI--------PY--KN-RKG-------------------D--T---I-Y-------R-RF-YKE----GF-K--R---Q------------------KVA-RGA--------YVDS------------------------------L------PV-------TV---T--I--------TGG------------R-NSLIARLQNEKCEL---------------------C------------G------A------NE-----KLEM--HHI----------R-------KL-KDLK------------G---------K------QD------WE----------KRMSA--------------R----RRK---TLAVC---------------S-----KC-HDK-----------------IH
>Bacteria_Bacteroidetes_Elizabethkingia_anophelis_WP_024566419.1
---NPANVLN-----SLS------EHS--K-LKD------------------------------------------------------YK-----------------------------------F----ERL-------YR-IL-----------------------FNEEMYFIAYQNIY---AN----------PG--NM-TK-GSDG------ST-----------------------TDR----MSL--------------------------------N--------RI---K---QI---IDTLKDES-------Y---Q--PQ-----------------------------PSRRVYI--------EK------------KN------G-------------------K------------------------K------R--------------PL----------------------------GI-------P-------------SF---------NDKLVQEIIRMV-LTAIYE---------NSF-EHTS-HGFRP----KRSCHTALKQIQNTF--------N---G-A----------------------------KWF----IEG-DIKG--FF-----DNIN------HD----------VLLKILQ-ERIN-DERFIRLIRKFLNAGY---------I----------------E---------DW---TYH---------------R--T-Y--S----GT-PQ-----GG--------------I---IS-----PILANIY-------------------LD-K-LDKYM--R-D-Y-IY--------------KF-DK-----------GD--------------------------------------K--R---T---P-H----------PKR------I-IFEWKRVL----L---VKKL----------------------KIAEDE--------------------------------A--Q----RRLLI----EKI-RAIEK-------E-----------R-ILI--PS-GDE-MDTSY----------KRLKYVRYA------DDFLIGVI-G---------------SIEECRT-I----KEDI-------------RKF-L-EDKLKLE----LSEE--KTLITH-TE------------------K--S--------------------AIFL-----SY-----DIHV----------RNS-NL-TK--------------R----------------DKM-G-----------RLT-RSY---------------------------------------------------------------------N-----------------------------KRIVM-KIPV----------------------------DAAKKKLIEYRAIKFTY------HN-G---K-EQWKPYSR---PF-L---LQNDDL-EILSRYNGEIR-GFY-NY---YS------L-------ALN-V-GSL-N--SFK-YIM-EYSMYKTFARK----------YQL----SVPKIC--------D------KYI----------VN--------------------------K-MFTV--------FY--KN-KKG-------------------E--Q---K-M-------R-TF-YSD----GF-K--K---R------------------KDS-YLS--------TPDN------------------------------F------PN-------L----T--F--------TFG------------R-TNLIDRLKASKCEL---------------------C------------G------E------TE-----NLDM--HHI----------R-------KL-SDIKG-----------G---------K------KP------WQ----------VRMLA--------------R----QRK---TIAVC---------------H-----QC-HTK-----------------IH
>Bacteria_Bacteroidetes_Hymenobacter_jeollabukensis_WP_138081376.1
KLQRTVFRLQK----RIY------QAS--L-RGD------------------------------------------------------SR----------------------------------QV----RQL-------QK-LL---------------------S-KSRAAKLLAVRKVT---QD--N-------QG--KR-TA-GIDGV-----KS-----------------------LT------DT--------------------------------Q--------RL-------RL---SRRLWFR--------C---A--AK-----------------------------PLRRVWI--------PK------------PG------S-T-----------------E------------------------K------R--------------PL----------------------------GI-------P-------------VM---------HDRALQALVKLA-LEPEWE---------ARF-EPNS-YGFRP----GRSAHDAIGAIYNCIN-------Q---R-A----------------------------KWV----LDA-DIEK--CF-----DRID------HE----------RLLAKVA-I-MP---LFRRLLKGWLRAGV---------L----------------D---------GD---VFQ---------------P--V-E--A----GT-PQ-----GG--------------V---IS-----PLLANIA-------------------LH-G-METVI--Q-T-H-FR--------------Q----------------------------------------------------------------------------------------R-R----ISR--------TRL-------------------------------------------------------------------------------------SP-------------------------------------------------KATLIRYA------DDFVVLHE-----------------DRHVVEA-C----REVL-------------ADW-L-AQ-LGLA----MKSA--KTRVVH-TL----------HHTPQH--PA-G--------------------FDFL-----GM-----TVRQFPV-------GRT-HTGKSP-------------R----------------GIPLG-------------Y-K--------------------------------------------------------------------------------------------------------TI-IKP---------SRTAQ---------------QRHDRRLGEIV---------------------------YR---QR-----G-SPQA-ALIRELNPVIR-GWC-AY---YA------G-------VVAK--DVF-S--RLD-YTL-HHKL-RRWATRR---------HSG---KHKRRIV--------H------KYW----------RLEQ-------------G----------SWKFDTP----------------Q-------------------G----------------V-RL-HTH-SLTRI-K--R-H-VK----V------------AGS-RSP---------FD--------------------------------------GR-------WV---Y--WG---ARLRDYH-GLSR-------R-TCALLKQQAGRCGW---------------------C------------KL-----YF---TDTDI-----LEQ--DHRVP--------R-------IR-G---------------G---------K------EE------LA----------------------------------NLQ---LL-----------------HR-----HC-HDQ-------------------
>Bacteria_Bacteroidetes_Hymenobacter_mucosus_WP_089334546.1
KLQRTVFRLQK----RIY------QAS--L-RGD------------------------------------------------------SR----------------------------------QV----RQL-------QK-LL---------------------S-KSRAAKLLAVRKVT---QD--N-------QG--KR-TA-GIDGV-----KS-----------------------LT------DT--------------------------------Q--------RL-------RL---SRQLSLR--------C---A--AK-----------------------------PLRRVWI--------PK------------PG------S-T-----------------E------------------------K------R--------------PL----------------------------GI-------P-------------VM---------RDRALQALVKLA-LEPEWE---------ARF-EPNS-YGFRP----GRSAHDAIGAIYNCIN-------Q---R-A----------------------------KWV----LDA-DIEQ--CF-----DRID------HE----------RLLAKVA-T-MP---LFRRLLKGWLRAGV---------L----------------E---------GD---VFQ---------------P--V-E--A----GT-PQ-----GG--------------V---IS-----PLLANIA-------------------LH-G-METVI--Q-T-H-FR--------------Q----------------------------------------------------------------------------------------R-R----ISR--------TRL-------------------------------------------------------------------------------------SP-------------------------------------------------KATLIRYA------DDFVVLHE-----------------DRHIVEA-C----REVL-------------ADW-L-AQ-LGLA----MKPA--KTRVVH-TL----------HHAPQQ--AA-G--------------------FDFL-----GM-----TVRQFPV-------GRT-HTGKSP-------------R----------------GIPLG-------------Y-K--------------------------------------------------------------------------------------------------------TI-IKP---------SRTAQ---------------QRHDRRLGEIV---------------------------YR---QR-----G-SPQA-ALIRELNPVIR-GWC-AY---YA------G-------VVAK--DVF-S--RLD-YTL-HHKL-RRWATRR---------HSG---KHKRRIV--------H------KYW----------RLEQ-------------G----------SWKFDTP----------------Q-------------------G----------------V-RL-HTH-SLTRI-K--R-H-VK----V------------AGS-RSP---------FD--------------------------------------GR-------WV---Y--WG---ARLRDYH-GLSR-------R-TCALLKQQAGRCGW---------------------C------------KL-----YF---TDTDI-----LEQ--DHRVP--------R-------IR-G---------------G---------K------EE------LA----------------------------------NLQ---LL-----------------HR-----HC-HDQ-------------------
>Bacteria_Bacteroidetes_Hymenobacter_russus_WP_168682773.1
KLQRTVFRLQK----RIY------QAS--R-RGD------------------------------------------------------TR----------------------------------QV----RQL-------QK-LL---------------------S-KSRAAKLLAVRKVT---QD--N-------QG--KR-TA-GIDGV-----KS-----------------------LT------DK--------------------------------Q--------RL-------RL---GRRLSFR--------W---A--AK-----------------------------PLRRVWI--------PK------------PG------S-A-----------------D------------------------K------R--------------PL----------------------------GI-------P-------------VM---------RDRALQALVKLA-LEPEWE---------ARF-EPNS-YGFRP----GRSAHDALAAIYTCIN-------Q---R-A----------------------------KWV----LDA-DIEK--CF-----DRID------HP----------RLLAKVD-T-VP---RFRRLLKGWLRAGV---------L----------------E---------GD---VFQ---------------P--V-E--A----GT-PQ-----SG--------------V---IS-----PLLANIA-------------------LH-G-METVL--R-T-H-FR--------------Q----------------------------------------------------------------------------------------R-R----ISP--------TRL-------------------------------------------------------------------------------------SP-------------------------------------------------KVTLIRYA------DDFVVLHE-----------------DRAVVEA-C----QQLL-------------ADW-L-AP-LGLA----MKPA--KTRLVH-TR----------HATAEH--PA-G--------------------FDFL-----GT-----TVRQFVV-------GRT-HSGKDQ-------------Q----------------GHLLG-------------F-K--------------------------------------------------------------------------------------------------------TL-IKP---------SRTAQ---------------HRHGQRLRDIL---------------------------FR---QR-----A-SPQQ-ALIRELNPVIR-GWS-QY---YA------G-------VVAR--DVF-S--RMD-YVL-YHGL-RRWAMRR---------HGG---KHRRRIV--------R------KYW----------RLEQ-------------G----------SWNFATP----------------A-------------------G----------------V-QL-RYH-SFTRI-Q--R-H-VK----V------------AGT-RSP---------FD--------------------------------------GD-------WP---Y--WG---ARLRQYH-GLDR-------R-TCLLLKQQAGRCAW---------------------C------------HL-----CF---TDTDV-----LEK--DHRVP--------R-------IR-G---------------G---------K------EE------LT----------------------------------NLQ---LL-----------------HR-----HC-HHQ-------------------
>Bacteria_Bacteroidetes_Microscilla_marina_WP_002703599.1
QVDLQVFKLQK----RIY------RAT--Q-KNE------------------------------------------------------LP----------------------------------KV----RKL-------QK-MM---------------------T-SSMFAKLLAVRKVT---QE--N-------KG--KK-TA-GIDGV-----KS-----------------------LN------PK--------------------------------E--------RF-------TL---AQNLKLN--------G---K--SS-----------------------------STRRIWI--------PK-------------S------N-A-----------------E------------------------K------R--------------PL----------------------------SI-------P-------------TI---------QERAKQTLLKLA-LEPEWE---------ARF-EPHS-YGFRP----GRSPHDAVKAIFCCIN-------K---K-P----------------------------KYV----LDA-DISK--CF-----DKIN------HQ----------YLLDKLN-T-SP---TFSRQIKAWLKAGV---------I----------------DFSERAE---RK---GHN---------------P--T-H--S----GT-PQ-----GG--------------S---IS-----PLLANIA-------------------LH-G-LENFI--A-E-H-YP--------------SN-TD---------------------------------------------------R--R---L---K-H-------------------S-R----RDY--------GRR-------------------------------------------------------------------------------------IQ-------------------------------------------------APRLIRYA------DDFVILCE-----------------ELAPIEH-C----KSLV-------------ENW-L-RE-SDLE----LHPS--KTRIVH-TL----------QKHHDQ--KP-G--------------------FNFL-----GF-----EIRQFEV-------GKH-QSGNLN-------------G----------------KK-LG-------------F-K--------------------------------------------------------------------------------------------------------TI-IQP---------SKESI---------------DRHYQTLKATC---------------------------IK---HR-----A-LSAG-ALISNLNPIIR-GWC-NY---QS------P-------WHAS--KSF-S--KVK-DLL-WKRL-WRWAKRR---------HPK---KKLPWIK--------K------KYF----------GTKQ-------------R---------R-WAFVH--------R---TK-EAE------------------------------------Y-RL-LYH-SDFPK-S-VK-W-IQ----V------------RGG-KSP---------FD--------------------------------------GD-------EL---Y--WS---RRIGDKY-KTYDP------Q-KARLLKKQKGRCEH---------------------C------------GL-----SF---NPDDI-----IEK--HHLKP--------K-------VK-G---------------G---------S------NA------DK----------------------------------NLI---LV-----------------HL-----YC-HDQ-------------------
>Bacteria_Bacteroidetes_Mucilaginibacter_gossypii_SDH75969.1
----------------------------------------------------------------------------------------------------------------------------------------------------------------------------MYYAAYQRIN---AK----------VG--NM-TP-GTDG------TT-----------------------IDS----MSL--------------------------------T--------RI---D---KL---IGALKDET-------Y---Q--PQ-----------------------------PAKRVYI--------PK------------KN------G-------------------K------------------------K------R--------------PL----------------------------GI-------P-------------SV---------DDKLVQEVIRML-LEAIFE---------GQF-ENGS-HGFRP----SRSCHTALMQVQNRF--------T---G-A----------------------------KWF----IEG-DIKG--FF-----DNIQ------HN----------VLIEVLR-KRIS-DERFLRLIRKFLNAGY---------I----------------E---------DW---TFH---------------K--T-F--S----GT-PQ-----GG--------------L---IS-----PILANIY-------------------LD-Q-LDKYI--E-Q-Y-I-------------------------------------------------------------------------------------------------------------------------------------------------------------------------------------------------------------------------------------------------------------------------------------------------------------------------------------------------------------------------------------------------------------------------------------------------------------------------------------------------------------------------------------------------------------------------------------------------------------------------------------------------------------------------------------------------------------------------------------------------------------------------------------------------------------------------------------------------------------------------------------------------------------------------------------VC-YGD-----------------------------------------------------------------------------------------------------------------------------------------------------------------------------------------------------------------------------------------VD------------H---------P------VP---------------------------------------------------------------------------------------------------
>Bacteria_Bacteroidetes_Mucilaginibacter_gossypii_WP_091171808.1
---HPAIILG-----SLW------KHC--R-SSE------------------------------------------------------YK-----------------------------------F----ERL-------YR-VL-----------------------FNQEMYYAAYQRIN---AK----------VG--NM-TP-GTDG------TT-----------------------IDS----MSL--------------------------------T--------RI---D---KL---IGALKDET-------Y---Q--PQ-----------------------------PAKRVYI--------PK------------KN------G-------------------K------------------------K------R--------------PL----------------------------GI-------P-------------SV---------DDKLVQEVIRML-LEAIFE---------GQF-ENGS-HGFRP----SRSCHTALMQVQNRF--------T---G-A----------------------------KWF----IEG-DIKG--FF-----DNIQ------HN----------VLIEVLR-KRIS-DERFLRLIRKFLNAGY---------I----------------E---------DW---TFH---------------K--T-F--S----GT-PQ-----GG--------------L---IS-----PILANIY-------------------LD-Q-LDKYI--E-Q-Y-I-------------------------------------------------------------------------------------------------------------------------------------------------------------------------------------------------------------------------------------------------------------------------------------------------------------------------------------------------------------------------------------------------------------------------------------------------------------------------------------------------------------------------------------------------------------------------------------------------------------------------------------------------------------------------------------------------------------------------------------------------------------------------------------------------------------------------------------------------------------------------------------------------------------------------------------VC-YGD-----------------------------------------------------------------------------------------------------------------------------------------------------------------------------------------------------------------------------------------VD------------H---------P------VP---------------------------------------------------------------------------------------------------
>Bacteria_Bacteroidetes_Mucilaginibacter_gracilis_WP_121198005.1
---NPEKVLN-----SLA------KHS--G-NLD------------------------------------------------------YK-----------------------------------F----EKL-------YK-VL-----------------------FNEEMYYTAYQKIY---SK----------VG--NM-TA-GVDG------ST-----------------------IDG----MSM--------------------------------S--------RI---E---RL---IASLRNET-------Y---Q--PN-----------------------------PSKRTYI--------PK------------KN------G-------------------K------------------------K------R--------------PL----------------------------GI-------P-------------SF---------DDKLVQEVIRMI-LESIYE---------GSF-EHTS-HGFRP----RRSCHTALLQMQRSF--------N---A-T----------------------------RWF----IEG-DIKG--FF-----DNIN------HE----------VLINILK-ERIA-DERFIRLIRKFLNAGY---------V----------------E---------DW---VFH---------------K--T-Y--S----GT-PQ-----GG--------------I---IS-----PILANIY-------------------LD-K-FDKYI--R-E-Y-IG--------------RF-DK-----------GK--------------------------------------K--T---K---V-Q----------REY------K-NYEPKIYQ----L---AKQL----------------------KSVEDK--------------------------------E--V----KKQMI----KDI-NLLKL-------E-----------R-SQI--SS-INR-MDDDY----------RRLKYVRYA------DDFMLGVI-G---------------SKEDCKK-I----KDDI-------------KAF-L-DEKLKLE----LSDE--KTLITN-AK------------------K--P--------------------AKFL-----GY-----DVFA----------RKS-NK-TR--------------R----------------DKR-G-----------RKV-RAL---------------------------------------------------------------------G-----------------------------GKIVL-AVTT----------------------------EVMRKKLFAYDAMKINI------QN-G---K-EVWEPRFR---GY-M---KDLDDL-EIISQVNAEIR-GFY-NY---YS------I-------ANN-S-SYV-N--SFS-YVL-EYSMYKTYAMK----------YQT----SISKEK--------R------KRD----------VN--------------------------G-VFTI--------WY--KN-KEG-------------------K--T---R-F-------C-RF-YNG----GF-K--R---Q------------------KDA-RSA--------FVDN------------------------------L------PR-------TI---T--L--------RGG------------R-NSLIDRLKAKICEY---------------------C------------G------A------ND-----DIEM--HHV----------R-------KL-KDLK------------G---------K------KD------WE----------KRMIA--------------R----NRK---TLALC---------------S-----TC-HDK-----------------LH
>Bacteria_Bacteroidetes_Muribaculum_intestinale_WP_135957623.1
---NSTNVLN-----SLY------KHC--K-DLD------------------------------------------------------YK-----------------------------------Y----ERL-------YR-IL-----------------------YNKDMYAVAYQRIA---PK----------QG--NM-TA-GTDG------KT-----------------------IDG----MSI--------------------------------E--------RI---D---RL---IESLKDES-------Y---Q--PK-----------------------------PSRREYI--------PK------------KN------G-------------------K------------------------M------R--------------PL----------------------------GI-------P-------------ST---------EDKLLQEVVRMI-LEAIYE---------GQF-SDCS-HGFRP----QRSCHTAMEQISKSF--------C---G-A----------------------------KWY----IEG-DIKG--FF-----DNIN------HD----------VMIKILE-KRIG-DSRFIRLIRKFLNAGY---------I----------------E---------DW---QYF---------------K--S-Y--E----GT-PQ-----GG--------------I---IS-----PILANIY-------------------LD-Q-LDKYM--E-E-Y-AS--------------KF-DK-----------GV--------------------------------------R--K---E---V-N----------KQY------R-HYQRKKGR----A---KTAL----------------------KKAKTA--------------------------------E--E----RNEAL----RLV-KMYDG-------L-----------M-MVT--PA-KNE-GDTNY----------KRLKYVRYA------DDFLCGVI-G---------------SREDAIK-I----KADI-------------KEY-L-ESKLRLE----LSEE--KTLVTY-SN------------------N--P--------------------AKFL-----GF-----EIRN----------RKC-AE-TR--------------R----------------DTL-G-----------RKK-RSR---------------------------------------------------------------------N-----------------------------KTVEI-RIPK----------------------------DTVKKKLLDYDVVEIKK------HN-G---K-EIWKPKAR---PE-L---NFNDDL-EILQRYNSEIR-GFY-NY---FG------I-------GVNCA-KQM-N--NFG-YIM-EYSMYKTFAAK----------YRS----KVTKIC--------R------KYK----------KD--------------------------G-IFTV--------SY--QG-KKG-------------------N--T---I-E-------A-KF-YNG----GF-K--R---L------------------KPS-KDS--------RIST------------------------------L------PN-------FI--MH--T--------S--------------T-TSLMDRLKAQKCEL---------------------C------------G------A------TD-----RLEM--HHV----------R-------KL-KGLK------------G---------K------EP------WE----------RMMIA--------------R----RRK---TIALC---------------S-----SC-HKK-----------------VH
>Bacteria_Bacteroidetes_Myroides_injenensis_WP_010254282.1
---NSEGVLN-----SLA------KHS--K-LSA------------------------------------------------------YK-----------------------------------Y----ERL-------YR-VL-----------------------FNKQMYYVAYQRIY---AK----------PG--NM-TP-GSDE------KT-----------------------VDG----MNL--------------------------------V--------RI---E---KL---IQSLKDES-------Y---Q--PQ-----------------------------PSKRIYI--------PK------------KN------G-------------------K------------------------V------R--------------PL----------------------------GI-------P-------------AF---------NDKLVQEVIRMI-IEAIYE---------GQF-QNCS-YGFRP----NRSCHTALAQIQKTF--------N---G-A----------------------------KWF----VEG-DIKG--FF-----DNIN------HQ----------VMIDILR-ERIS-DERFIRLIRKFLNAGY---------I----------------E---------DW---KFH---------------K--T-R--S----GT-PQ-----GG--------------I---IS-----PILANIY-------------------LD-K-LDKYV--M-E-Y-IQ--------------KF-DK-----------GE--------------------------------------K--R---K---T-NKA-------RIKY--------EYGKRLAV----I-----KL----------------------KKVIDK--------------------------------D--E----RKIII----KQI-KAFDK-------G-----------R-SLI--SC-GDE-MDCDY----------RRMKYVRYA------DDFIIGII-G---------------SKQDAQR-I----KEDI-------------KSF-L-ESKLKLE----LSEE--KTLITH-SE------------------K--S--------------------AKFL-----GY-----EIYV----------RKS-NL-TK--------------R----------------NKV-G-----------HIR-RAF---------------------------------------------------------------------N-----------------------------KKVYL-KLTT----------------------------DVMKKKLLEYGALEIKT------HN-G---K-EQWKPRAR---VQ-F---INNDDL-EILDRYNSEIR-GFY-NY---YS------I-------ANN-V-SMM-S--AFK-YIM-EYSMYKTLARK----------YRT----TVVKIA--------R------KYK----------QN--------------------------N-AFTV--------HF--KN-KKG-------------------E--N---K-I-------R-VL-YSD----GF-K--R---K------------------NPN-HQS--------WLDN------------------------------N------IS-------PF---S--I--------T--------------T-TSLVDRLKANVCEL---------------------C------------GA-----K------DG-----NLHM--HHV----------R-------KL-KGLD------------N---------K------KP------WE----------KHMIA--------------R----HRK---TIALC---------------P-----RC-HKL-----------------TD
>Bacteria_Bacteroidetes_Myroides_marinus_WP_063259191.1
---NSEGVLN-----SLA------KHS--K-LSA------------------------------------------------------YK-----------------------------------Y----ERL-------YR-VL-----------------------FNKQMYYVAYQRIY---AK----------PG--NM-TP-GSDG------KT-----------------------VDG----MNL--------------------------------V--------RI---E---KL---IQSLKDES-------Y---Q--PQ-----------------------------PSKRIYI--------PK------------KN------G-------------------K------------------------V------R--------------PL----------------------------GI-------P-------------AF---------NDKLVQEVIRMI-IEAIYE---------GQF-QNCS-YGFRP----NRSCHTALAQIQKTF--------N---G-A----------------------------KWF----VEG-DIKG--FF-----DNIN------HQ----------VMIDILR-ERIS-DERFIRLIRKFLNAGY---------I----------------E---------DW---KFH---------------K--T-R--S----GT-PQ-----GG--------------I---IS-----PILANIY-------------------LD-K-LDKYV--M-E-Y-IQ--------------KF-DK-----------GE--------------------------------------K--R---K---T-NKA-------RIEY--------EYGKRLAV----V-----KL----------------------KKVIDK--------------------------------D--E----RKIII----KQI-KAFDK-------G-----------R-SLI--SC-GDE-MDCDY----------RRMKYVRYA------DDFIIGII-G---------------SKQDAQR-I----KEDI-------------KSF-L-ESKLKLE----LSEE--KTLITH-SE------------------K--S--------------------AKFL-----GY-----EIYV----------RKS-NL-TK--------------R----------------NKV-G-----------HIR-RAF---------------------------------------------------------------------N-----------------------------KKVYL-KLTT----------------------------DVMKKKLLEYGALEIKT------HN-G---K-EQWKPRAR---VQ-F---INNDDL-EILDRYNSEIR-GFY-NY---YS------I-------ANN-V-SMM-S--AFK-YIM-EYSMYKTLARK----------YRT----TVVKIA--------R------KYK----------QN--------------------------N-VFTV--------HF--KN-KKG-------------------E--N---K-I-------R-VL-YSD----GF-K--R---K------------------TPN-HQS--------WLDN------------------------------N------IS-------PF---S--I--------T--------------T-TSLVDRLKANVCEL---------------------C------------GA-----K------DG-----NLHM--HHV----------R-------KL-KGLD------------N---------K------KP------WE----------KHMIA--------------R----HRK---TIALC---------------P-----RC-HKL-----------------TD
>Bacteria_Bacteroidetes_Myroides_odoratimimus_TWI94328.1
---NSIKILN-----GLS------KHS--P-QVN------------------------------------------------------YK-----------------------------------Y----ERL-------YR-IL-----------------------FNQEMFFNAYQRIY---AK----------PG--NM-TA-GSDG------KT-----------------------IDG----MSL--------------------------------E--------RI---N---KL---IEVLRNET-------Y---Q--PQ-----------------------------PVRRVYI--------PK------------KN------G-------------------K------------------------M------R--------------PL----------------------------GI-------P-------------TF---------DDKLVQEVIRMI-LEAIYE---------GQF-LDCS-HGFRP----KRSCHTALTKIQKTF--------T---G-A----------------------------KWF----IEG-DIKG--FF-----DGIN------HD----------ILISILQ-ERIS-DERFIRLIRKFLRAGY---------V----------------E---------EW---TFY---------------K--T-Y--S----GT-PQ-----GG--------------I---VS-----PILANIY-------------------LD-K-LDRYV--K-D-Y-IK--------------CF-DK-----------GI--------------------------------------K--K---K---P-N----------EAR------L-KLDTKKKM----A---MQKL----------------------KVVKNE--------------------------------N--E----RLCVV----KQL-KAIDK-------E-----------R-LSI--TS-NDE-MDDSF----------KRMKYVRYA------DDFIIGVI-G---------------SKEDSKR-I----KEDI-------------KNF-L-ESKLKLE----LSEE--KTLITH-TQ------------------R--A--------------------AKFL-----GY-----EILV----------NKS-NL-AK--------------R----------------DKM-G-----------RMI-RSF---------------------------------------------------------------------N-----------------------------KKVYL-KLSM----------------------------DTIKKKLLDFGVLEIKM------NK-G---K-EVWKAREH---RK-S---INNDDL-EILQKFNYTLR-GFH-NY---YA------I-------ANN-S-SLL-H--SFK-YIM-QYSMYRTFAGK----------YKT----SVAKIA--------Q------KYK----------IN--------------------------G-EFTI--------SY--LN-RKS-------------------E--V---K-T-------Q-TF-YNE----NF-K--R---R------------------RPV-ENT--------QLDI------------------------------K------SI-------IY---H--A--------N--------------R-TSLIDRLKAEKCEI---------------------C------------G------E------QG-----ALDM--HHV----------R-------KL-KNLD------------G---------K------GY------AD----------KLMIA--------------R----RRK---TIALC---------------R-----SC-HQK-----------------TH
>Bacteria_Bacteroidetes_Myroides_odoratimimus_WP_006263331.1
---NSEGVLN-----SLA------KHS--K-LSA------------------------------------------------------YK-----------------------------------Y----ERL-------YR-VL-----------------------FNKQMYYVAYQRIY---AK----------PG--NM-TP-GSDG------KT-----------------------VDG----MNL--------------------------------V--------RI---E---KL---IQSLKDES-------Y---Q--PQ-----------------------------PSKRIYI--------PK------------KN------G-------------------K------------------------V------R--------------PL----------------------------GI-------P-------------AF---------NDKLVQEVIRMI-IEAIYE---------GQF-QNCS-YGFRP----NRSCHTALAQIQKTF--------N---G-A----------------------------KWF----VEG-DIKG--FF-----DNIN------HQ----------VMIDILR-ERIS-DERFIRLIRKFLNAGY---------I----------------E---------DW---KFH---------------K--T-R--S----GT-PQ-----GG--------------I---IS-----PILANIY-------------------LD-K-LDKYV--M-E-Y-IQ--------------KF-DK-----------GE--------------------------------------K--R---K---T-NKA-------RIEY--------EYGKRLAV----V-----KL----------------------KKVIDK--------------------------------D--E----RKIII----KQI-KAFDK-------G-----------R-SLI--SC-GDE-MDCDY----------RRMKYVRYA------DDFIIGII-G---------------SKQDAQR-V----KEDI-------------KSF-L-ESKLKLE----LSEE--KTLITH-SE------------------K--S--------------------AKFL-----GY-----EIYV----------RKS-NL-TK--------------R----------------NKV-G-----------HIR-RAF---------------------------------------------------------------------N-----------------------------KKVYL-KLTT----------------------------DVVKKKLLEYGALEIKT------HN-G---K-EQWKPRAR---VQ-F---INNDDL-EILDRYNSEIR-GFY-NY---YS------I-------ANN-V-SMI-S--AFK-YIM-EYSMYKTLARK----------YRT----TVVKIA--------R------KYK----------QN--------------------------N-VFTV--------HF--KN-KKG-------------------E--N---K-I-------R-VF-YND----GF-K--R---K------------------NPN-HQS--------WLDN------------------------------N------IS-------PF---S--I--------T--------------T-TSLVDRLKANVCEL---------------------C------------GV-----K------DG-----NLHM--HHV----------R-------KL-KGLD------------N---------K------KP------WE----------KHMIA--------------R----HRK---TIALC---------------P-----RC-HKL-----------------TD
>Bacteria_Bacteroidetes_Odoribacter_splanchnicus_WP_118107656.1
---NPERVLN-----SLS------EHS--K-VSS------------------------------------------------------YK-----------------------------------F----ERL-------YR-VL-----------------------FNSEMFLLAYHNIQ---GR----------QG--NM-TE-GSDG------KT-----------------------IDG----MSL--------------------------------K--------RI---E---NL---IDALKDES-------Y---Q--PK-----------------------------PARRTYI--------PK------------KN------G-------------------N------------------------M------R--------------PL----------------------------GI-------P-------------SI---------DDKLVQEVLRML-LEAIYE---------GSF-ENTS-HGFRP----KRSCHTALIQVQKNF--------T---A-A----------------------------KWF----IEG-DIEG--FF-----DNIN------HD----------VLIGILK-ERIA-DDRFIRLMWKFLKAGY---------I----------------E---------DW---TFH---------------R--T-Y--S----GT-PQ-----GG--------------I---IS-----PILANIY-------------------LD-K-LDKYM--K-E-Y-AC--------------QF-DR-----------GD--------------------------------------R--R---A---M-N----------LEY------K-RYSRKIWW----L---GTKL----------------------KQTEDK--------------------------------D--T----RKELI----DAI-KQHQK-------N-----------R-MHL--PS-VDE-MDEGY----------RRIKYVMYA------DDFIIGVI-G---------------SKSDCEA-I----KEDI-------------KNF-L-GEKLKLT----LSEE--KTLITH-GN------------------R--K--------------------AKFL-----GY-----EIYV----------RPF-TDKTL--------------RG---------------EKS-G-----------VLI-KAY---------------------------------------------------------------------G-----------------------------KKVVL-EVPM----------------------------STMRDKLLYYEAMEIHQ------FE-G---K-AKWKPTSR---TK-L---LHLDDL-EILDAYNREIR-GFA-NY---FS------I-------ANN-S-SHL-N--SFK-YIM-QYSLYKTFARK----------YST----TARKII--------A------KYR----------HH--------------------------K-DFAV--------FY--ED-KKG-------------------G--K---K-M-------R-VF-FNG----SF-K--R---K------------------TTA-MDA--------SCDY------------------------------V------AN-------TI---F--N--------S-T------------V-SSLIQRLKAGKCEL---------------------C------------G------A------TE-----NIEI--HHV----------K-------RL-KDLK------------G---------K------EP------WK----------IQMIG--------------R----QRK---TLAVC---------------I-----PC-HNK-----------------IH
>Bacteria_Bacteroidetes_Parabacteroides_acidifaciens_WP_115501441.1
KLERKLFKLQK----QIY------QAS--E-QED------------------------------------------------------YP----------------------------------KV----KKL-------QR-LL---------------------L-TSKGANLIAVRRVS---QI--N-------RG--KH-AP-GVDGK-----TA-----------------------LT------NR--------------------------------E--------RK-------VL---AGMMDLK--------A---E--AK-----------------------------PIRRVWI--------PK------------PG------K-K-----------------E------------------------M------R--------------PL----------------------------GI-------P-------------TI---------KDRAKQALVKMA-LEPEWE---------AKF-EPNS-YGFRP----GRSCHDAIEAIYSSIH-------R---K-N----------------------------AYV----LDA-DISG--CF-----DNIN------HN----------ELLDKLH-T-SP---RIRRLIKAWLKAGI---------V----------------D---------NQ---VFY---------------Q--N-D--K----GT-PQ-----GG--------------I---IS-----PLLANIA-------------------LH-G-LENET--R-E-A-LK--------------KE-LF---------------------------------------------------D--Y---M---K-R-------------------T-R--PKASY--------LLS-------------------------------------------------------------------------------------GR-------------------------------------------------KISIIRYA------DDFVVIHE-----------------DKEIVKA-A----KAFI-------------VEW-L-KK-MGLE----LKDT--KTRICH-TL-----------KMDGEE-AP-G--------------------FNFL-----GF-----NIRQYPG------------------------------N----------------TTPKG-------------Y-V--------------------------------------------------------------------------------------------------------TI-IKP---------SKESQ---------------KKHLYSIKQKI---------------------------RS---HR-----G-ESQA-TLIKNLNPVVR-GWA-NY---FR------H-------VSSR--KVF-E--RID-HQT-FVKL-WRWAMYR---------HPH---KTRFWIK--------D------RYF----------RRHK-------------N---------ELWRFKT--------K---EE----------------------------------------H-LL-LRH-SDYKI-KL---H-VK----V------------KGE-KSP---------FD--------------------------------------GD-------DK---Y--WK---KR-----------------K-ERGLQKSEKV-------------------------------------------------------------------VTP--------S-------S-------------------------------------------FK----------------------------------DRN---TI-----------------FE-----HV-LKQ-------------------
>Bacteria_Bacteroidetes_Parabacteroides_massiliensis_WP_075967759.1
---NPELVLN-----NLA------AHS--K-LSD------------------------------------------------------YN-----------------------------------Y----ERL-------YR-LL-----------------------FNEEMFFVAYQRIY---AK----------QG--NM-TA-GTDG------KT-----------------------IDG----MSL--------------------------------Q--------RI---E---SL---IMSLKSEA-------Y---K--PN-----------------------------PARRVYI--------PK------------KN------G-------------------G------------------------K------R--------------PL----------------------------GI-------P-------------SV---------EDKLVQEVIRMI-LEAIYE---------GAF-QSTS-HGFRP----HKSCHTALKDIQINF--------K---G-A----------------------------KWF----IEG-DIKG--FF-----DNID------HE----------ILIAILR-ERIS-DERFLRLIRKFLKAGY---------M----------------E---------DW---TYN---------------K--T-F--S----GT-PQ-----GG--------------I---IS-----PILANIY-------------------LD-K-FDKYM--K-Q-Y-AQ--------------EF-DK-----------GV--------------------------------------K--R---R---T-N----------PEY------N-VYRNRMTA----I---QRKL----------------------KVAQSD--------------------------------T--E----RQSLL----RKL-KATRA-------I-----------M-VTI--PF-GMS-MDEKY----------RRLKYVRYA------DDFLIGVI-G---------------TKAECVN-I----KEDI-------------TKF-M-REILHLE----MSQE--KTLITH-SE------------------E--N--------------------AHFL-----GY-----DIHV----------QKS-DL-LK--------------R----------------NGN-G-----------DKA-RIH---------------------------------------------------------------------T-----------------------------GAVVL-KVPV----------------------------EAIKSKLKAYKAVEFET------VN-G---R-EVWWPIRR---NN-L---IGKPEE-EIIAQVNSEIR-GLY-NY---YA------F-------AHNVS-QVI-G--SFG-YVM-TFSFFKTLAAK----------HRS----SIRKIN--------K------RYR----------KG--------------------------S-DFVV--------KY--KD-KKG-------------------N--E---K-C-------I-VL-YNG----GY-K--R---KA-----------------VAN-RFA--------NVDE------------------------------L------NH-------RI---Y--T--------P--------------L-PTMVDRLKLGKCEL---------------------C------------G------S------SS-----DLVM--YQV----------R-------NL-KLLK------------P---------D------TN------WH----------KLMIE--------------K----NRK---TLAVC---------------E-----NC-YQM-----------------IH
>Bacteria_Bacteroidetes_Parabacteroides_merdae_WP_172725569.1
---SPEQVLK-----ALN------KHG--K-VSD------------------------------------------------------YK-----------------------------------F----ERL-------YR-IL-----------------------FNEEMFHVAYQRIY---AK----------PG--NM-TP-GTDG------KT-----------------------INR----MSL--------------------------------Q--------RI---N---KV---IASLRDES-------Y---K--PN-----------------------------PAKRIYI--------PK------------KN------G-------------------K------------------------K------R--------------PL----------------------------GI-------P-------------SF---------EDKLVQEVVRVI-LEVVYE---------EVF-ANTS-HGFRP----NRSCHTALTHIQKTF--------T---G-T----------------------------KWF----VEG-DIKG--FF-----DNID------HN----------VLIATLR-KRIA-DDRFLRLIRKLLNAGY---------I----------------E---------DW---KFH---------------N--T-N--K----GT-PQ-----GG--------------N---IS-----PILANIY-------------------LD-N-FDKYM--E-E-Y-AL--------------RF-NK-----------GK--------------------------------------E--R---H---I-T----------KEY------K-QLSDKMQR----I---LKSI----------------------KNIQDA--------------------------------D--V----RLQLR----DEY-EKLRR-------E-----------R-QKI--ES-RDS-MDETY----------RRLRYVRYA------DDFLIGVI-G---------------SKAECVK-I----KSDI-------------TKY-M-EENLKLE----LSQE--KTLITN-AQ------------------K--P--------------------AKFL-----GF-----DVSV----------RKS-DA-IK--------------R----------------DKN-N-----------VPA-RYY---------------------------------------------------------------------N-----------------------------GKIVL-KVAI----------------------------ETVRNKLEEYSAIRYKV------EN-G---R-QVWFAKFR---GN-LM-KKKIED---IVAAYNSEIR-GFY-NY---YC------I-------ANNVA-YAL-S--KFG-YIM-EYSMYHTIAGK----------TNS----TVSKVI--------D------KYK----------VG--------------------------N-DIIV--------PY--QD-AKG-------------------K--L---R-Y-------R-KF-YNE----GF-K--R---K------------------PPM-YYT--------EVND------------------------------L------SY-------TI---A--I--------P--------------Q-PTLTERLDARTCEL---------------------C------------G------K------VG-----PVVM--RHV----------R-------KL-NQLK------------G---------K------TE------CD----------RLMLE--------------K----HRK---TLVVC---------------E-----KC-YAK-----------------IH
>Bacteria_Bacteroidetes_Phocaeicola_dorei_WP_134771442.1
---SPEQVLK-----ALN------KHG--K-VSD------------------------------------------------------YK-----------------------------------F----ERL-------YR-IL-----------------------FNEEMFHVAYQRIY---AK----------PG--NM-TP-GTDG------KT-----------------------INR----MSL--------------------------------Q--------RI---N---KV---IASLRDES-------Y---K--PN-----------------------------PAKRIYI--------PK------------KN------G-------------------K------------------------K------R--------------PL----------------------------GI-------P-------------SF---------EDKLVQEVVRMI-LEAVYE---------EVF-ANTS-HGFRP----NRSCHTALTHIQKTF--------T---G-T----------------------------KWF----VEG-DIKG--FF-----DNID------HN----------VLIATLR-KRIA-DDRFLRLIRKLLNAGY---------I----------------E---------DW---KFH---------------N--T-N--K----GT-PQ-----GG--------------N---IS-----PILANIY-------------------LD-I-FDKYM--E-E-Y-AL--------------RF-NK-----------GK--------------------------------------E--R---H---I-T----------KEY------K-QLSDKMQR----I---LKSI----------------------KNIQDA--------------------------------D--V----RLQLR----DEY-EKLRR-------E-----------R-QKI--ES-RDS-MDETY----------RRLRYVRYA------DDFLIGVI-G---------------SKAECVK-I----KSDI-------------TKY-M-EENLKLE----LSQE--KTLITN-AQ------------------K--P--------------------AKFL-----GF-----DVSV----------RKS-DA-IK--------------R----------------DKN-N-----------VPA-RYY---------------------------------------------------------------------N-----------------------------GKIVL-KVAI----------------------------ETVRNKLEEYSAIRYKV------EN-G---R-QVWFAKFR---GN-LM-KKKIED---IVAAYNSEIR-GFY-NY---YC------I-------ANNVA-YAL-S--KFG-YIM-EYSMYHTIAGK----------TNS----TVSKVI--------D------KYK----------VG--------------------------N-DIIV--------PY--QD-AKG-------------------K--L---R-Y-------R-KF-YNE----GF-K--R---K------------------PPM-YYT--------EVND------------------------------L------SY-------TI---A--I--------P--------------Q-PTLTERLDARTCEL---------------------C------------G------K------VG-----PVVM--RHV----------R-------KL-NQLK------------G---------K------TE------CD----------RLMLE--------------K----HRK---TLVVC---------------E-----KC-YAK-----------------IH
>Bacteria_Bacteroidetes_Phocaeicola_plebeius_WP_117748478.1
---SPEQVLK-----ALN------KHG--K-VSD------------------------------------------------------YK-----------------------------------F----ERL-------YR-IL-----------------------FNEEMFHVAYQRIY---AK----------PG--NM-TP-GTDG------KT-----------------------INR----MSL--------------------------------Q--------RI---N---KV---IASLRDES-------Y---K--PN-----------------------------PAKRIYI--------PK------------KN------G-------------------K------------------------K------R--------------PL----------------------------GI-------P-------------SF---------EDKLVQEVVRMI-LEAVYE---------EVF-ANTS-HGFRP----NRSCHTALTHIQKTF--------T---G-T----------------------------KWF----VEG-DIKG--FF-----DNID------HN----------VLIATLR-KRIA-DDRFLRLIRKLLNAGY---------I----------------E---------DW---KFH---------------N--T-N--K----GT-PQ-----GG--------------N---IS-----PILANIY-------------------LD-N-FDKYM--E-E-Y-AL--------------RF-NK-----------GK--------------------------------------E--R---H---I-T----------KEY------K-QLSDKMQR----I---LKSI----------------------KNIQDA--------------------------------D--V----RLQLR----DEY-EKLRR-------E-----------R-QKI--ES-RDS-MDETY----------RRLRYVRYA------DDFLIGVI-G---------------SKAECVK-I----KSDI-------------TKY-M-EENLKLE----LSQE--KTLITN-AQ------------------K--P--------------------AKFL-----GF-----DVSV----------RKS-DA-IK--------------R----------------DKN-N-----------VPA-RYY---------------------------------------------------------------------N-----------------------------GKIVL-KVAI----------------------------ETVRNKLEEYSAIRYKV------EN-G---R-QVWFAKFR---GN-LM-KKKIED---IVAAYNSEIR-GFY-NY---YC------I-------ANNVA-YAL-S--KFG-YIM-EYSMYHTIAGK----------TNS----TVSKVI--------D------KYK----------VG--------------------------N-DIIV--------PY--QD-AKG-------------------K--L---R-Y-------R-KF-YNE----GF-K--R---K------------------PPM-YYT--------EVND------------------------------L------YY-------TI---A--I--------P--------------Q-PTLTERLDARTCEL---------------------C------------G------K------VG-----PVVM--RHV----------R-------KL-NQLK------------G---------K------TE------CD----------RLMLE--------------K----HRK---TLVVC---------------E-----KC-YAK-----------------IH
>Bacteria_Bacteroidetes_Phocaeicola_sartorii_WP_135952609.1
---SPEQVLK-----ALN------KHG--K-VSD------------------------------------------------------YK-----------------------------------F----ERL-------YR-IL-----------------------YNVEMFYMAYQRIY---AK----------PG--NM-TP-GSDG------KT-----------------------IDQ----MST--------------------------------Q--------RI---S---RI---IASLKDES-------Y---K--PN-----------------------------PARRKYI--------PK------------KN------G-------------------K------------------------K------R--------------PL----------------------------GI-------P-------------SF---------EDKLVQEVVRTI-LEAIYE---------EVF-EDSS-HGFRP----NRSCHTALTRIQKTF--------K---S-T----------------------------KWF----IEG-DIKG--FF-----DNID------HN----------VLIGILR-KRIS-DERFLRLIRKFLNAGY---------I----------------E---------NW---EYH---------------N--T-F--S----GT-PQ-----GG--------------I---IS-----PILSNIY-------------------LD-C-FDKYM--E-E-Y-TR--------------NF-NK-----------GK--------------------------------------E--R---H---L-T----------KEY------S-RLSEQIYK----L---KAEI----------------------ESAKDA--------------------------------E--S----AKQLK----DKY-EKLRR-------E-----------R-LKV--TY-RDY-MDDTY----------KRLKYTRYA------DDFLIGVI-G---------------SKADCIK-I----KSDI-------------TQY-M-QECLHLE----MSQE--KTLITN-AQ------------------K--P--------------------AKFL-----GY-----EVLV----------RKT-DV-TK--------------R----------------NKF-N-----------VPV-RSF---------------------------------------------------------------------N-----------------------------GTVVL-KVAT----------------------------ETVKNRLKHYEAIKYKM------EN-G---V-QTWFSKLR---GK-LM-KKKIED---IVARYNSEIR-GFY-NY---YS------I-------ANNVS-YAA-S--KFG-YIM-EYSMYHTIAAK----------TNS----SISKVI--------D------KYK----------KG--------------------------N-DIIV--------PY--HD-AKG-------------------K--L---R-Y-------R-VF-YNE----GF-K--R---K------------------LPS-SFA--------DVDN------------------------------I------PY-------II---T--V--------P--------------Q-PTLVERLKSEVCEL---------------------C------------G------K------VG-----PVVM--HHA----------R-------NL-NHLK------------G---------D------TE------WE----------KLMLA--------------K----HRK---TLVVC---------------T-----SC-NAK-----------------IQ
>Bacteria_Bacteroidetes_Phocaeicola_vulgatus_WP_117889716.1
---SPEQVLK-----ALN------KHG--K-VSD------------------------------------------------------YK-----------------------------------F----ERL-------YR-IL-----------------------FNEEMFHVAYQRIY---AK----------PG--NM-TP-GTDG------KT-----------------------INR----MSL--------------------------------Q--------RI---N---KV---IASLRDES-------Y---K--PN-----------------------------PAKRIYI--------PK------------KN------G-------------------K------------------------K------R--------------PL----------------------------GI-------P-------------SF---------EDKLVQEVVRMI-LEAVYE---------EVF-ANTS-HGFRP----NRSCHTALTHIQKTF--------T---G-T----------------------------KWF----VEG-DIKG--FF-----DNID------HN----------VLIATLR-KRIA-DDRFLRLIRKLLNAGY---------I----------------E---------DW---KFH---------------N--T-N--K----GT-PQ-----GG--------------N---IS-----PILANIY-------------------LD-N-FDKYM--E-E-Y-AL--------------RF-NK-----------GK--------------------------------------E--R---H---I-T----------KEY------K-QLSDKMQR----I---LKSI----------------------KNIQDA--------------------------------D--V----RLQLR----DEY-EKLRR-------E-----------R-QKI--ES-RDS-MDETY----------RRLRYVRYA------DDFLIGVI-G---------------SKAECVK-I----KSDI-------------TKY-M-EENLKLE----LSQE--KTLITN-AQ------------------K--P--------------------AKFL-----GF-----DVSV----------RKS-DA-IK--------------R----------------DKN-N-----------VPA-RYY---------------------------------------------------------------------N-----------------------------GKIVL-KVAI----------------------------ETVRNKLEEYSAIRYKV------EN-G---R-------------------------------------------------------------------------------------------------------------------------------------------------------------------------------------------------------------------------------------------------------------------------------------------------------------------------------------------------------------------------------------------------------------------------------------------------------------------------------------------------------------------------------------------------------------------------------------------------------------------------------
>Bacteria_Bacteroidetes_Prevotella_copri_WP_153097024.1
---NPERVLN-----SLA------EHS--K-ASN------------------------------------------------------YK-----------------------------------F----ERL-------YR-IL-----------------------FNNEMFYVAYQRIS---TN----------KG--GM-TA-GIDG------AT-----------------------TDG----MSL--------------------------------P--------RI---E---KL---IASLKDES-------Y---Q--PQ-----------------------------PARRVYI--------PK------------KN------G-------------------K------------------------K------R--------------PL----------------------------GI-------P-------------SA---------DDKLVQEVVRMI-LEAIYE---------GQF-EQSS-HGFRP----NRSCHTALAQIQKTF--------C---G-A----------------------------KWF----VEG-DIKA--FF-----DNIN------HD----------VLIEILK-ERIT-DDRFIRLIRKMLNAGY---------I----------------E---------DW---KFH---------------R--T-Y--S----GT-PQ-----GG--------------I---VS-----PLLANIY-------------------LD-K-LDKHM--K-E-Y-IQ--------------NF-DK-----------GK--------------------------------------N--R---K---R-N----------PAS------C-KLGYKRRW----I---VHKL----------------------QKVVNE--------------------------------D--E----RAELI----ASY-KANKA-------Q-----------S-LLV--PC-CDE-MDSSY----------KRLKYVRYA------DDFLIGVI-G---------------SKEDAKR-I----KEDV-------------KVF-L-ADKLALD----LSEE--KTLITH-TS------------------K--A--------------------AKFL-----GY-----EIDV----------TSS-NT-AR--------------R----------------SVN-G-----------VMR-RAF---------------------------------------------------------------------N-----------------------------KRVRL-MIGR----------------------------NTIKNKLLEERMIEIKI------HN-G---K-EQWKPKSK---TI-L---VLNDDL-EILDRYNSMIR-GFV-NY---YS------L-------ANN-S-YVL-S--SFG-YML-EYSMYKTFAHK----------YRS----RVPAIL--------R------KYK----------KN--------------------------K-LFTV--------KF--KL-KNG-------------------K--E---K-E-------R-TF-YHD----GY-G--R---K------------------DPM-KNG--------GIDQ------------------------------Y------PN-------LM---I--Y--------A-C------------R-TSLADRLKAGKCEL---------------------C------------G------K------EG-----TIQM--HHV----------H-------KL-GDLS------------G---------K------AN------WE----------KFMIA--------------R----RRK---TLALC---------------E-----SC-HKK-----------------IH
>Bacteria_Bacteroidetes_Prevotella_intermedia_WP_099891126.1
---NPETILK-----SLF------AHS--N-DMH------------------------------------------------------YK-----------------------------------Y----ERL-------YR-IL-----------------------FNEQMFYVAYQRIY---AN----------PG--NM-TP-GSDG------QT-----------------------IDQ----MSI--------------------------------E--------RI---G---KL---IASLKDES-------Y---H--PT-----------------------------PSRRVYI--------PK------------KN------G-------------------K------------------------K------R--------------PL----------------------------GI-------P-------------SV---------EDKLVQEVVHMV-LEAIYE---------GQF-ENTS-HGFRP----RRSCHTALTYIQHQF--------T---G-A----------------------------KWF----IEG-DIKG--FF-----DNID------HQ----------VLIGILR-ERIS-DERFLRLIWKFLKAGY---------V----------------E---------GF---AFH---------------N--T-Y--S----GT-PQ-----GG--------------V---IS-----PILANVY-------------------LD-R-FDKYM--S-E-Y-AR--------------NY-DM-----------GK--------------------------------------R--R---R---Y-N----------PQY------T-KFTKKAIR----L---RKAL----------------------RATEDE--------------------------------E--E----KAVLL----AQI-MDVQK-------E-----------M-RKL--PA-SMD-MDDRY----------RRLKYVRYA------DDFLIGVI-G---------------SKADCEK-M----KEDF-------------TAF-M-MDKLKLE----LSAE--KTLITN-AH------------------D--A--------------------AKFL-----GY-----EITV----------RKS-EA-TK--------------R----------------NAN-G-----------WVK-RAF---------------------------------------------------------------------C-----------------------------GSIIL-KLPL----------------------------GTVQKKLLSMKAMELRT------VN-G---K-ETWWATPR---TY-MS-KEKPED---ICARYTTEIR-GFY-QY---YR------I-------ANNIS-YSG-S--KFG-YIM-RYSFYKTLAMK----------QNS----STKKIV--------A------RYK----------RG--------------------------H-DIAI--------PY--IG-KGG-------------------E--T---K-Y-------R-VF-YND----GF-A--R---Q------------------QPS-KDA--------ACDN------------------------------L------PN-------LF---V--T--------P--------------Y-PTLAEKLVERKCEL---------------------C------------GA-----T------NV-----DTVM--YQV----------K-------KL-TELE------------P---------N------TV------WN----------KLMLK--------------K----WRK---TLVVC---------------K-----CC-NKK-----------------IH
>Bacteria_Bacteroidetes_Prevotella_marseillensis_WP_125105081.1
---NPEGVLK-----TLM------EHS--N-VSG------------------------------------------------------YK-----------------------------------F----ERL-------YR-NL-----------------------FNERLFFVAYQRIY---AK----------QG--NM-TP-GTDG------KT-----------------------IDQ----MSI--------------------------------Q--------RI---E---RV---IASLRDET-------Y---Q--PN-----------------------------PARRVYI--------PK------------KN------G-------------------K------------------------K------R--------------PL----------------------------GI-------P-------------SF---------EDKLVQEVVRML-LEAMYE---------GWF-EWTS-HGFRP----NRSCHTALTQIQKTF--------S---G-A----------------------------KWF----IEG-DIKG--FF-----DNID------HN----------VLIGILR-KRIA-DERFLRLIRKFLKAGY---------L----------------E---------DW---KYF---------------N--T-Y--S----GT-PQ-----GG--------------I---IS-----PILANIY-------------------LD-E-FDKYM--K-E-Y-CE--------------IF-RK-----------GK--------------------------------------Q--R---H---V-N----------NEY------F-RLNTRRGL----L---KKKM----------------------ESETDE--------------------------------V--K----KAELV----RLY-NDMHK-------R-----------M-LSI--PV-KDA-MDKNY----------RRMQYVRYA------DDFLIGII-G---------------SKAECEE-V----KANI-------------ARY-M-SEKLKLE----LSDK--KTLITH-AQ------------------D--K--------------------AKFL-----GY-----EVSV----------RKS-EA-KK--------------R----------------TKK-G-----------YLS-RVF---------------------------------------------------------------------N-----------------------------GAVVL-SVNI----------------------------ETARRKLSDYGALKIER------PN-G---K-DCWRSAAR---EY-MI-GMKPED---ILAQFNGEIR-GFY-NY---FS------I-------AHNTS-SVC-S--NFG-YIM-EWSLYKTLGQK----------LNL----SSMQVK--------A------KYR----------KD--------------------------K-DFVI--------PY--KD-SKG-------------------R--E---K-Y-------R-IL-YNG----GF-K--R---K------------------APQ-DNE--------AYDC------------------------------M------PQ-------RL---A--I--------P--------------Y-PSLAERLMEGHCEL---------------------C------------G------N------EG-----RMLM--HHV----------R-------NL-NLLK------------G---------E------LK------SE----------ALMLK--------------Q----HRK---TLVVC---------------E-----NC-NAL-----------------IQ
>Bacteria_Bacteroidetes_Prevotella_mizrahii_WP_154534816.1
---NPEQVLN-----ILA------EHS--S-DSS------------------------------------------------------YK-----------------------------------Y----ERL-------YR-IL-----------------------FNEQMFYVAYQRIH---AK----------PG--NM-TA-GTDK------KT-----------------------ADG----MSV--------------------------------D--------KV---N---KL---IDSLKNET-------Y---S--PK-----------------------------PARRVYI--------PK------------KN------G-------------------K------------------------K------R--------------PL----------------------------GI-------P-------------AF---------ADKLVQEVVRMI-LESIYE---------GYF-EWTS-HGFRP----NRSCHTALKSLQNNF--------N---G-T----------------------------KWF----IEG-DIKG--FF-----DNID------HN----------VLIEILR-ERIL-DERFLRLIRKFLNAGY---------L----------------E---------EW---QFN---------------K--T-Y--S----GT-PQ-----GG--------------I---VS-----PILANIY-------------------LD-K-FDKFM--E-E-Y-AQ--------------KF-RK-----------GT--------------------------------------V--R---R---R-N----------KDI------R-KLNNRVHY----L---KKRI----------------------SEVKDA--------------------------------D--K----ISAMI----DEL-RTKQR-------Q-----------I-LTM--PS-GAD-MDENF----------RRLKYVRYA------DDFLIGVI-G---------------TKEECVK-I----KADI-------------THF-M-QEKLKLE----MSQE--KTLITN-AQ------------------D--Y--------------------AKFL-----GY-----EICV----------RKD-YT-AQ--------------K----------------NAR-G-----------EIR-RHR---------------------------------------------------------------------N-----------------------------GNVVL-HISR----------------------------EVIKKKLIDLAAMEVVS------EK-G---K-EVWRYKGR---TY-L---MDSEPH-EIVSRYNTEIR-GFY-KY---YS------I-------ANNAS-ALG-S--SFG-CIM-KFRMFKTLAMK----------WNC----SVRAVT--------N------KLR----------EG--------------------------D-NFVV--------WF--TD-KKG-------------------E--R---K-P-------R-VF-YNE----GF-R--R---L------------------TDL-GTA--------KYDN------------------------------L------PY-------MF---I--T--------P--------------S-MSLIERLLAGKCEL---------------------C------------G------K------EA-----KVEV--HHV----------R-------KL-SELK------------G---------K------TE------WE----------RRMLK--------------M----HRK---TLIVC---------------A-----DC-HSK-----------------IH
>Bacteria_Bacteroidetes_Runella_limosa_WP_028522300.1
RIQRVVFRLQK----RIY------LAS--L-RGD------------------------------------------------------SR----------------------------------QV----RQL-------QK-LL---------------------S-KSRSARLLAVRKVT---QD--N-------QG--KQ-TA-GVDGI-----KS-----------------------LT------GK--------------------------------Q--------RL-------RL---SQTIHFR--------Q---R--AK-----------------------------PLRRVWI--------PK------------PG------S-T-----------------E------------------------K------R--------------PL----------------------------GI-------P-------------VM---------QDRALQALLKLV-LEPEWE---------ARF-EPNS-YGFRP----GRSAHDAISAIYNCIN-------Q---R-A----------------------------KWV----LDA-DIEK--CF-----DRID------HQ----------RLLAKVD-T-LP---VFRRLLKGWLKAGV---------L----------------E---------AE---VFT---------------P--T-E--A----GT-PQ-----GG--------------V---IS-----PLLANIA-------------------LH-G-MEQYV--Q-Q-Q-FR--------------Q----------------------------------------------------------------------------------------R-R----ISP--------TRL-------------------------------------------------------------------------------------SA-------------------------------------------------KITLIRYA------DDFVVIHE-----------------DKAILEQ-C----QIRL-------------AEW-L-AG-WGLA----MKPS--KTRLVH-TL----------HPTQEQ--EA-G--------------------FDFL-----SM-----TVRQFKV-------GRS-HSGKDR-------------Q----------------GHLLG-------------F-K--------------------------------------------------------------------------------------------------------TL-IKP---------SKKAQ---------------ARHWQQLRQVI---------------------------RR---QS-----S-SPQE-ALIREVNPIIR-GWC-AY---YA------G-------VVAK--DVF-S--RMD-FLM-YNGL-RRWAVRR---------HGG---KHRQRIM--------R------KYW----------RIEQ-------------G----------SWKFNTP----------------Q-------------------G----------------V-KL-RYH-SYTPV-V--R-H-VK----V------------HGT-RSP---------YD--------------------------------------GD-------WV---Y--WG---KRLSHHS-GLSR-------R-HCEMLKQQQCRCNY---------------------C------------GL-----PF---TVTDL-----VEE--DHRLP--------K-------VQ-G---------------G---------G------NE------LA----------------------------------NCQ---LL-----------------HR-----HC-HHQ-------------------
>Bacteria_Bacteroidetes_Sphingobacterium_detergens_RKE47173.1
---NPERVLN-----SLS------EHS--K-ISG------------------------------------------------------YK-----------------------------------F----ERL-------YR-VL-----------------------FNEEMYYQAYQRIY---AK----------AG--NM-TA-GSDG------KT-----------------------IDE----MSL--------------------------------S--------RI---E---QL---IGTMKNES-------Y---Q--PN-----------------------------PAKRTYI--------PK------------KN------G-------------------K------------------------M------R--------------PL----------------------------GI-------P-------------SF---------DDKLVQEVIRMI-LESIFE---------KQF-ENSS-HGFRP----HRSCHTALIQVQKNF--------T---A-A----------------------------KWF----VEG-DIEG--FF-----DNIN------HD----------VLIGILK-ERIT-DERFIRLIRKFLNAGY---------I----------------E---------DW---TFH---------------K--T-Y--S----GT-PQ-----GG--------------I---VS-----PILANIY-------------------LD-K-LDKFM--K-D-Y-IP--------------SF-DK-----------GI--------------------------------------K--R---K---D-N----------VEY------H-RLSRKIAK----L---NYKL----------------------ELVEDE--------------------------------A--Q----KAERI----KHL-KEIEI-------E-----------R-RYL--SC-GDD-MDDGF----------KRLKYLRYA------DDFIIGVI-G---------------SKEDSEK-I----KEDI-------------KKY-L-AEILKLT----LSDD--KTLITH-AE------------------K--P--------------------AKFL-----GY-----EIYI----------RKS-NTQTK--------------RG---------------EKS-G-----------MLR-RVF---------------------------------------------------------------------G-----------------------------KKIIL-KLPT----------------------------ETMRKKLSDYEALTIMH------HN-G---H-IKWKPQSR---IK-L---VNNDDL-EILDAYNAEIR-GFA-NY---YS------I-------ANN-S-SAM-N--SFK-YIM-EYSMYKTFAKK----------YQI----SARKVI--------E------KFR----------FN--------------------------K-DFAV--------FY--SN-KKG-------------------E--R---K-M-------R-VF-FNG----SF-K--R---K------------------TDI-IVS--------NCDT------------------------------V------PS-------TI---M--L--------N-G------------T-TSLIDRLKAQQCEL---------------------C------------GA-----K------D------NLEM--HHV----------R-------KL-KDVA------------H---------K------QP------WE----------ILMHA--------------R----RRK---TMAVC---------------Q-----SC-HKK-----------------IH
>Bacteria_Bacteroidetes_Sphingobacterium_detergens_WP_120261036.1
---NPERVLN-----SLS------EHS--K-ISG------------------------------------------------------YK-----------------------------------F----ERL-------YR-VL-----------------------FNEEMYYQAYQRIY---AK----------AG--NM-TA-GSDG------KT-----------------------IDE----MSL--------------------------------S--------RI---E---QL---IGTMKNES-------Y---Q--PN-----------------------------PAKRTYI--------PK------------KN------G-------------------K------------------------M------R--------------PL----------------------------GI-------P-------------SF---------DDKLVQEVIRMI-LESIFE---------KQF-ENSS-HGFRP----HRSCHTALIQVQKNF--------T---A-A----------------------------KWF----VEG-DIEG--FF-----DNIN------HD----------VLIGILK-ERIT-DERFIRLIRKFLNAGY---------I----------------E---------DW---TFH---------------K--T-Y--S----GT-PQ-----GG--------------I---VS-----PILANIY-------------------LD-K-LDKFM--K-D-Y-IP--------------SF-DK-----------GI--------------------------------------K--R---K---D-N----------VEY------H-RLSRKIAK----L---NYKL----------------------ELVEDE--------------------------------A--Q----KAERI----KHL-KEIEI-------E-----------R-RYL--SC-GDD-MDDGF----------KRLKYLRYA------DDFIIGVI-G---------------SKEDSEK-I----KEDI-------------KKY-L-AEILKLT----LSDD--KTLITH-AE------------------K--P--------------------AKFL-----GY-----EIYI----------RKS-NTQTK--------------RG---------------EKS-G-----------MLR-RVF---------------------------------------------------------------------G-----------------------------KKIIL-KLPT----------------------------ETMRKKLSDYEALTIMH------HN-G---H-IKWKPQSR---IK-L---VNNDDL-EILDAYNAEIR-GFA-NY---YS------I-------ANN-S-SAM-N--SFK-YIM-EYSMYKTFAKK----------YQI----SARKVI--------E------KFR----------FN--------------------------K-DFAV--------FY--SN-KKG-------------------E--R---K-M-------R-VF-FNG----SF-K--R---K------------------TDI-IVS--------NCDT------------------------------V------PS-------TI---M--L--------N-G------------T-TSLIDRLKAQQCEL---------------------C------------GA-----K------D------NLEM--HHV----------R-------KL-KDVA------------H---------K------QP------WE----------ILMHA--------------R----RRK---TMAVC---------------Q-----SC-HKK-----------------IH
>Bacteria_Bacteroidetes_Spirosoma_agri_WP_164044191.1
KLERNVFKLQT----RIF------KAS--H-RDD------------------------------------------------------RR----------------------------------TV----RQPPGG--PVQK-TL---------------------M-RSWSAQCLAVRRVT---QD--N-------QG--KH-TA-GVDGV-----KS-----------------------LP------PK--------------------------------Q--------RL-------DL---VNQLTPV--------H---K--PK-----------------------------PTRRVWI--------SK------------PG------S-T-----------------E------------------------K------R--------------PL----------------------------GI-------P-------------TL---------HDRAQQALVKQV-LEPEWE---------AKF-EPNS-YGFRP----GRSAHDAIAAIFSSIC-------H---K-P----------------------------KYV----LDA-DIAK--CF-----DCID------HQ----------ALSTKLA-T-FP---SLRRQISGWLKAGV---------M----------------D---------GD---TLY---------------P--T-L--E----GT-PQ-----GG--------------V---IS-----PLLANIA-------------------LH-G-MEQWL--K-Q-E-VR--------------PK-R-------------------------------------------------------------------------------------R-I----GND--------KRGT------------------------------------------------------------------------------------GN-------------------------------------------------PVHFIRYA------DDFVLVHE-----------------DLETVQL-C----RERI-------------ATW-L-MS-MGLA----LKPS--KTRVTH-TL----------QAYEG---SI-G--------------------FDFL-----GF-----TIRQFSKQ------TDQ-GTGK-----------------------------------LR-------------F-T--------------------------------------------------------------------------------------------------------TL-IKP---------AQESA---------------KRHYKRIDQLI---------------------------DR---HK-----S-NSQV-ALINELNPVIR-GWS-TY---YS------R-------VVSK--EHF-T--KLD-HLI-VRKL-KTWAKRR---------HPT---KSTHWIY--------A------KYW----------QMEK-------------G---------KKWLFRI------------RL-KGS-------------------V----------------I-RL-LHH-SETPI-I--R-H-IK----V------------QRN-RSP---------YD--------------------------------------GD-------WI---Y--WS---TRLGRSP-QVSN-------R-FSLLLKMQKGKCRH---------------------C------------NL-----FF---RDEDV-----LEV--DHIVP--------R-------LQ-G---------------G---------K------DV------IT----------------------------------NLQ---LL-----------------HR-----HC-HDR-------------------
>Bacteria_Chloroflexi_Dictyobacter_aurantiacus_WP_126603008.1
KFEQHVYRLQK----RIF------RAG--Q-HGN------------------------------------------------------TQ----------------------------------AV----HKL-------QK-LL---------------------T-KSRAARLLAVRRVT---QD--N-------QG--KN-TA-GVDGV-----KA-----------------------VA------PQ--------------------------------Q--------RL-------IL---AEQIHPKQWE----GN---Q--PR-----------------------------PVRRVWI--------PK------------AG------K-A-----------------E------------------------K------R--------------PL----------------------------GI-------P-------------VM---------LDRAHQCLIKLA-LEPEWE---------ARF-EPNS-YGFRP----GRCAQDAKEAIFNAIR-------Y---Q-S----------------------------KYV----LDA-DIAG--CF-----DNIS------HT----------ALLDKLH-S-YP---AIQRTVKAWLKAGI---------L----------------E---------DG---GFH---------------E--T-I--K----GT-PQ-----GG--------------V---VS-----PLLMNIA-------------------LH-D-IERAI--R-E-A-FS--------------Y--------------------------------------------------------------------------------------------------------------------------------------------------------------------------------------------------KE------------------------------------------------SVPQLVRYA------DDLVVLHP-----------------TEAGVQK-A----KHLL-------------ETW-L-ST-MGLE----LKPS--KTRITH-TL----------QDYQG---QV-G--------------------FDFL-----GW-----TVRQFAV-------GKT-HTGKNP-------------R----------------GRPLG-------------F-K--------------------------------------------------------------------------------------------------------TI-ITP---------SKEAV---------------KRHTADMKVVI---------------------------DR---NQ-----H-APQE-KLIEELNRVNR-GWA-NY---HR------R-------TAAS--KTF-H--ACD-QLL-YLQL-KRWAKRR---------HPN---KGGHWIA--------N------KYW----------HVDE-------------G---------QGWQF-Q--------S---QQ----------------------------------------A-KL-WKH-GQAHV-Q--R-H-IK----V------------KGA-ASP---------YD--------------------------------------GD-------LL---Y--WS---QRLKQHP-LCNG-------V-KGILLRKQQGKCRW---------------------C------------EL-----LF---QDTDV-----IEI--DHITP--------K-------SE-G---------------G---------G------EE------LS----------------------------------NKC---LL-----------------HR-----HC-HDE-------------------
>Bacteria_Chloroflexi_Dictyobacter_aurantiacus_WP_160146126.1
---HPNAVLT-----ILS------KMT--L-KPE------------------------------------------------------VT-----------------------------------F----DKL-------YQ-KL-----------------------YNVELWLLAYQCIA---PK----------PG--NM-TP-GVDG------KT-----------------------IDG----VGL--------------------------------R--------LI---Q---DA---IADLKASR-------Y---K--PL-----------------------------SVRRVYI--------PK------------PN------G-------------------Q------------------------Q------R--------------PL----------------------------GI-------P-------------SF---------RDKLLGTVLKLI-LEAIYE---------PTF-SEYS-HGFRP----ERSCHTALEAVKRDM--------R---G-I----------------------------RWW----VEG-DIKG--YF-----DNVN------HD----------TLLRILS-KKIT-DKRFLHLIEQFLKAGY---------V----------------E---------DW---RYH---------------Q--T-Y--S----GV-PQ-----GG--------------T---LS-----PVLSNIY-------------------LD-E-LDRTM--A-T-K-II--------------EF-DQ-----------GK--------------------------------------K--R---K---M-T----------YEY------K-RLRKAKWR----A---KKKA--------------------------------------------------------------------RATGAW---KKY-KQLQQ-------Q-----------M-LQT--DA-TDP-MDPGY----------RRLHYIRYA------DDFLVGIN-G---------------NKAEAEA-L----KNWL-------------GEY-L-REELQLE----LSAE--KTVVTN-AK------------------N--R--------------------VRFL-----GY-----DIKR----------WSG-KRILR-------------FQ----------------TQQ-G-----------VKTQRTG---------------------------------------------------------------------A-----------------------------YQLTL-LMPV----------------------------DKTIKFAQEY----------------G---DTNSWQGKHR---NK-L---LNLSEL-EILMTYNAEVR-GFL-GY---YS------L-------ADNLA-DAA-G--GVL-WIT-MTSFFCTLAGK----------RQC----SIKKVT--------K------SLK----------KGP-------------------------N-RYVI--------CL--EKEGKG-------------------T------KEY-------E-LI-TST-S--QL-K--K---RK----------------------------VTYGSVDL------------------------------I------PK-------TW---V--Y--------Q-S------------R-NELSKRLLASECEW---------------------C------------GI-----R------GT-----QVEV--HHV----------R-------KL-GNLE------------G---------K------TP------WE----------RQMIE--------------R----RRK---TMVLC---------------V-----EC-HDE-----------------LH
>Bacteria_Chloroflexi_Dictyobacter_vulcani_WP_151755670.1
---ETLERLE-----TLQ------KLN--S-NKQ------------------------------------------------------WT-----------------------------------N----KDL-------YR-LM-----------------------YKEDLYIVAYERIK---SK----------PG--NM-SP-GIDA------ET-----------------------LDG----YSI--------------------------------N--------VI---Q---KI---IQDMRTEQ-------F---Q--FK-----------------------------PVRIQYI--------PK------------SN------G-------------------K------------------------M------R--------------KL----------------------------GI-------P-------------SA---------RDKVVQEVMYII-LSAIYDSPL-----GSFF-SDAS-HGFRI----DHSCHTALREIRSKW--------S---A-V----------------------------NWY----IEG-DIQA--CF-----DEID------HN----------VLLAILQ-KKIK-DERFLNLIRKLLHAGY---------M----------------D---------LK---GNR---------------K-DS-L--V----GT-PQ-----GG--------------I---LS-----PILANIY-------------------LH-E-LDEFI--D-Q-L-KM--------------KL-EK-----------GN--------------------------------------K--K---R---S-N----------PVY------H-RLANRKSL----L---VARG----------------------ETK-----------------------------------------------T----AEF-QQIIK-------H-----------M-RLL--PS-TMV-NDPDF----------IRIKYLRYA------DDWIIGLC-G---------------NRQLAEE-I----KSQV-------------AQF-L-QARLKLT----LQKE--KTSITN-AR------------------TE-T--------------------GFFL-----GT-----QLQV----------GRD-GE-PKV----------TPSV----------------NKW-GKQ---------FKR-RST---------------------------------------------------------------------G-----------------------------WETYM-AAPL----------------------------SRLIQRLSAKGFCT-TD---------G-----K---PIAK---TS-W---IYLDMD-QIVNLYSSTNR-GIQ-NY---YR------F-------VDNWT-Q-L-I--MVQ-HIL-EISLARTLARK----------YQI----SVNQVF--------K------RFG----------KGF---------------------------TT-I--------IK--DK-DGK-------------------V--T---H-K-------V-TF-YLN-Q--DW-T--K---KR----------------DAFH-QGK----H--TEVDL------------------------------I------RS-------AI------------------------------R-QRTRSKL-GMPCCI---------------------C------------GK-----T----AIDE-----QIEM--HHI----------R-------HI-RKLS------------E---------K------RIATG---FN----------QILRK--------------L----NRK---QIPVC---------------R-----TC-HSK-----------------IH
>Bacteria_Chloroflexi_Ktedonobacter_racemifer_DSM_44963_EFH82433.1
KFEQHVYRIQK----RIY------RAS--Q-RGN------------------------------------------------------QR----------------------------------AV----QKL-------QK-LL---------------------M-KSEAARLLAVRRVS---QD--N-------QG--KK-TA-GVDGV-----KN-----------------------LK------PQ--------------------------------Q--------RR-------QV---ASLIHPKQWP-----Q---K--VK-----------------------------PVRRVFI--------PK------------PG------K-N-----------------E------------------------Q------R--------------PL----------------------------GI-------P-------------TM---------YERGRQCLVKSA-LEPEWE---------ARF-EVNS-YGFRP----GRSCHDAIAAIFLDIG-------K---K-A----------------------------KYV----LDA-DIRG--CF-----DNID------QT----------ALLKKLQ-T-YP---RLRQTVQAWLKSGV---------M----------------T---------EG---EFT---------------P--T-T--S----GT-PQ-----GG--------------V---VS-----PLLMNIA-------------------LY-G-LEEAL--K-G-V-KR--------------T--------------------------------------------------------------------------------------------------------------------------------------------------------------------------------------------------TR------------------------------------------------DKPQMVRYA------DDLVVFHS-----------------TLETILE-V----KTRI-------------NDW-L-RD-MGLE----LKPS--KTRISH-TL----------TPYEG---NV-G--------------------FEFL-----GF-----SIRQYPV-------GKN-RTGTNS-------------Q----------------GTPLG-------------F-K--------------------------------------------------------------------------------------------------------TI-IKP---------SKEAV---------------KRHIAQMKQQI---------------------------NK---RR-----S-APQG-QLIKELSAIIR-GWS-NY---YR------T-------VCSK--AEY-S--RCD-YIL-QQQL-WSWAIRR---------HPN---KNRHWIR--------Q------RYW----------KRGE-------------G---------QYSIFAT--------S---ED----------------------------------------Y-DL-RRH-DATKI-Q--R-H-VK----V------------KGA-ASP---------YD--------------------------------------GN-------LM---Y--WS---QRLKNHP-TTRG-------T-LAMLLLKQQGKCRW---------------------C------------DL-----QF---REGDQ-----IEI--DHITP--------K-------SE-G---------------G---------G------EE------LS----------------------------------NKC---AL-----------------HR-----HC-HDQ-------------------
>Bacteria_Chloroflexi_Ktedonobacter_racemifer_WP_007922378.1
---KIPERLE-----TLR------KLN--S-NRQ------------------------------------------------------WT-----------------------------------N----DDL-------YR-LM-----------------------FKEDLYIIAYEQIK---SK----------PG--NM-TP-GTDG------ET-----------------------LDG----FSL--------------------------------K--------TI---R---EI---IEAMRSES-------F---Q--FK-----------------------------PVRQSFI--------PK------------AN------G-------------------K------------------------M------R--------------KL----------------------------GI-------P-------------SA---------KDKIVQQAIYMI-LEAIYDSPH-----TPYF-QETS-HGFRP----NHSCHTALREIRENW--------P---A-I----------------------------NWY----IEG-DIRA--CF-----DEVD------HL----------TLVAILR-KKIT-DERFINLIWKLLNAGY---------M----------------D---------LH---GTR---------------K-DS-L--V----GT-PQ-----GS--------------I---AS-----PILANVY-------------------LH-E-LDKFV--E-E-L-QT--------------RH-EK-----------GK--------------------------------------T--K---A---R-N----------PLY------H-RLSEKKRV----M---VKQG----------------------RTK-----------------------------------------------T----DEF-RKVVA-------Q-----------M-RTL--PS-RVV-NDPHF----------IRLKYLRYA------DDWIIGIC-G---------------SQELAEE-I----KQEI-------------KNF-L-SETLKLT----LSEE--KTRITN-AK------------------AE-E--------------------AFFL-----GT-----ILKI----------GNG-GT-AKI----------TLST----------------SRS-GKK---------VKR-RST---------------------------------------------------------------------G-----------------------------WETVI-ITPI----------------------------PKLIRRLSERGFCT-AK---------G-----F---PIGK---AG-W---AYLDTD-QIISLYSSVNR-GIQ-NY---YR------F-------TDNWS-R-V-R--RIQ-YIL-RFSLAKTLARK----------YKI----SLSKVF--------K------RSG----------KKL---------------------------SI-V--------IK--GQ-DGK-------------------K--D---R-E-------V-SF-YSN-Q--NW-S--K---NR----------------DAFQ-DKT----A--LNVDR------------------------------V------RM-------AT------------------------------Q-MKTRSKL-GKPCCI---------------------C------------GE-----S----A--E-----QIVM--HHV----------R-------HI-RKLS------------H---------R------REPMG---FN----------RILRA--------------I----NRK---QIPVC---------------G-----IC-HGK-----------------IH
>Bacteria_Chloroflexi_Ktedonosporobacter_rubrisoli_WP_129893139.1
---KSLERLE-----VIR------RRN-GA-NRE------------------------------------------------------WV-----------------------------------N----FDL-------YK-LM-----------------------LDEGMYTEAYGRLA---SI----------PG--NM-TP-GSDD------ET-----------------------LDG----FSL--------------------------------E--------EI---Q---KI---IAQMKDES-------Y---Q--CR-----------------------------PVRESFI--------PK------------PN------G-------------------K------------------------Q------R--------------RL----------------------------GI-------P-------------CP---------RDKVVQEVIRVI-LESVYDSPY-----GPYF-RNNS-YGFRR----NKSCHGALKEIQGKW--------S---G-V----------------------------IWL----IEG-DIQA--CF-----DSVD------HH----------ILINALR-KKIK-DERFISLIWKFLRAGY---------F----------------D---------IQ---RAR---------------H-DS-L--A----GT-PQ-----GG--------------I---IS-----PILSNIY-------------------LH-E-LDEFV--E-Q-L-RV--------------EL-EK-----------GG--------------------------------------K--R---R---P-N----------REY------E-LISDRRYR----L---AKAG----------------------RAD-----------------------------------------------T----EEF-RKLGV-------Q-----------M-RKL--PS-LDT-RDPNF----------VRVKYVRYA------DDWMIGVI-G---------------TYELAEE-I----KQRV-------------GTF-L-KDKLALT----LSQD--KTKITN-AR------------------TQ-E--------------------AEFL-----GY-----RIRK----------GRGRDT-QKT----------KKSK----------------NGS-GKE---------FKR-RST---------------------------------------------------------------------G-----------------------------MEVVL-KAPM----------------------------DKLLKRLCSKGFCD-GK---------G-----T---PTHK---AG-W---TGLDED-QIVSLYSSINR-GIQ-EY---YR------P-------ADNFA-L-L-A--RVQ-YIL-KYSCAKTLALK----------KKV----PITRIM--------K------SRD----------IGV---------------------------QV-T--------NK--N----R-------------------Q--V---R-N-------V-MF-YRN-T--DW-T--G---KR----------------DAFK-DSP--------NVDI------------------------------V------QM-------QA------------------------------R-LRTRSKL-GLPCVV---------------------C------------GN-----P-------N-----KVQM--HHV----------R-------HI-RKM-------------D---------G------EAPTG---FT----------RVMQA--------------L----NRK---QVPVC---------------K-----AC-HTR-----------------IH
>Bacteria_Cyanobacteria_Acaryochloris_marina_WP_012166345.1
KLERKVFKLQK----RIF------RAR--Q-RGD------------------------------------------------------VK----------------------------------VV----HRL-------QK-TL---------------------M-RSWSAKCLSVRRVT---QD--N-------QG--KK-TA-GVDGV-----KS-----------------------LS------PE--------------------------------A--------RL-------PL---VGQLKLG--------S---K--AP-----------------------------PTRRVWI--------PK------------PG------K-D-----------------E------------------------Q------R--------------PL----------------------------GI-------P-------------TL---------YERARMTLVKLA-LEPEWE---------AVF-EPNS-YGSRP----GRSCHDAIEQIFAAIK-------Q---K-A----------------------------KYV----LDA-DIAQ--CF-----DRIN------HE----------ALLKKLK-T-FP---TLRRQIKTWLKAGV---------I----------------D---------GH---QFL---------------Q--T-S--E----GA-PQ-----GG--------------T---IS-----PLLANVA-------------------LH-G-LEYRI--K-Q-A-FP--------------IR-KI---------------------------------------------------A--D------------------------------------GNK--------RKR-------------------------------------------------------------------------------------IA-------------------------------------------------TPDVIRYC------DDFVILHE-----------------DLSVVQR-C----QSLV-------------HEW-L-KD-MGLE----LKPS--KTHISH-TL----------KRYEAE--NP-G--------------------FDFL-----GF-----SVRQFPV-------GQH-QSGR--------------LC----------------GTLLG-------------F-K--------------------------------------------------------------------------------------------------------TI-ITP---------SRKKQ---------------KVHYNRLVSII---------------------------NA---HK-----A-APQA-ALIRHLNPVIR-GWT-RY---YS------T-------MASK--ETF-S--RLD-HLL-YQKL-QTWANHR---------HPG---KSRKWVV--------N------KYW----------QTVG-------------G---------DKWVFAT--------R---VT-KSR-------------------T----------------E-KL-LKH-RQTPI-I--R-H-VK----V------------KGD-ASP---------YN--------------------------------------GN-------LV---Y--WS---SRTGKHP-EAPK-------R-VSMLLKKQKGKCAQ---------------------C------------GM-----FF---REEDL-----LEV--DHILP--------T-------SM-G---------------G---------L------DV------YK----------------------------------NLQ---LL-----------------HR-----HC-HYV-------------------
>Bacteria_Cyanobacteria_Anabaena_subtropica_WP_190409670.1
KLERRVFKLQK----RIY------RAS--Q-RGD------------------------------------------------------VK----------------------------------TV----HKL-------QK-LL---------------------I-KSWSAKCIAVRKVT---QE--N-------QG--KN-TA-GVDGI-----KS-----------------------LR------PE--------------------------------K--------RL-------AL---VKKLRPN--------G---K--SY-----------------------------PTRRVWI--------PK------------PG------K-A-----------------E------------------------K------R--------------PL----------------------------GI-------P-------------TI---------HDRALQTLLKMA-LEPEWE---------AKF-EPNS-YGFRP----GRSCHDAIEAIYKAIV-------Q---K-P----------------------------KYV----LDA-DIAK--CF-----DRIN------HE----------YILKKLN-T-FP---TMRKQIKAWLKSGV---------V----------------DS---------K---QLF---------------P--T-D--E----GT-PQ-----GG--------------T---IS-----PLLSNIA-------------------LH-G-LEDRI--N-E-V-FP--------------TK-TS---------------------------------------------------K--E---P---K-T-------------------K-R----TI-----------N-------------------------------------------------------------------------------------FP-------------------------------------------------SPNFIRYA------DDFVVMHK-----------------DLEVVLK-C----QEII-------------SEW-L-SQ-VGLT----LKPE--KTKITH-TL----------HEHQG---NV-G--------------------FDFL-----GF-----NIRQFPA-------GKR-KSRKNS-------------H----------------GNQLG-------------H-K--------------------------------------------------------------------------------------------------------TL-ITA---------STESQ---------------KNHTKKLGEII---------------------------DR---HK-----A-VEQT-ALIGKLNPVIE-GWA-RY---YS------T-------VVSN--RIF-G--KID-SHV-YSQL-SAWAQRR---------HSN---KGKKWTA--------R------KYW----------LVDQ-------------G---------EGWRFSG--------K---NP-SDK-------------------I----------------Y-KL-IKH-QDV-N-I-VR-H-TK----V------------QGT-RSP---------YD--------------------------------------GD-------WA---Y--WG---SRMGKYP-ELPD-------R-VARLLKAQKGKCPH---------------------C------------GL-----YF---QDEDI-----IEI--DHITP--------K-------SL-G---------------G---------K------TN------DR----------------------------------NLQ---AL-----------------HR-----HC-HDQ-------------------
>Bacteria_Cyanobacteria_Arthrospira_maxima_CS-328_EDZ96665.1
SIERRVFRLQK----RIH------QAE--R-RGD------------------------------------------------------IK----------------------------------TV----RGL-------QK-LL---------------------L-KSWSARMLAARRVT---QD--N-------QG--KK-TA-GVDGV-----KS-----------------------LS------PK--------------------------------A--------RM-------RL---VGQLKLN--------S---K--AK-----------------------------PARRVWI--------PK------------PG------R-D-----------------E------------------------K------R--------------PL----------------------------GI-------P-------------TI---------YDRALQALVKMA-LEPQWE---------AKF-EPNS-YGFRP----GRSCQDAIGAIFNAIR-------C---K-P----------------------------KWV----LDA-DIAK--CF-----DRID------HG----------KLLDKLE-T-IP---AIRRQIRAWLKAGV---------I----------------D---------SG---QLF---------------P--T-D--E----GT-PQ-----GG--------------V---IS-----PLLANIA-------------------LH-G-MEESI--K-E-L-VE--------------QL-P-------------------------------------------------------------------------------------------GKGS--------RTNR------------------------------------------------------------------------------------RR-------------------------------------------------AVSLIRYA------DDFVIIHE-----------------NLGVIEK-C----RDHI-------------QEW-L-KG-MGLE----LKEE--KTHITH-T-------------QECD--NP-G--------------------FDFL-----GF-----NIRQHKV-------GKY-KTGKNT-------------H----------------NEPLG-------------F-K--------------------------------------------------------------------------------------------------------TI-IKP---------SKKAV---------------KSHYQKLKQIV---------------------------DS---HI-----V-APQE-GLIRHLNPVIR-GWS-NY---YS------T-------AVSK--QIF-S--QLD-ELL-YWKL-ARWGKRR---------HSN---KTGKWVA--------R------KYW----------RKIG-------------S---------RNWAFAT------------RT-ESN-------------------P----------------M-QL-RSH-AETPI-I--H-H-TK----V------------KGE-ASP---------YD--------------------------------------GN-------LK---Y--WS---TRMGKQP-GIPT-------R-VSKLLKKQKGKCAH---------------------C------------GL-----TF---REEDV-----MEI--DHIIP--------K-------SK-G---------------G---------K------DT------YK----------------------------------NLQ---LL-----------------HR-----HC-HDV-------------------
>Bacteria_Cyanobacteria_Arthrospira_platensis_C1_EKD06745.1
KAQRKVFKLQK----RIY------QAA--K-SGQ------------------------------------------------------NA----------------------------------KA----RRL-------QR-LL---------------------V-KSYYARLLAMRRVT---QD--N-------QG--KK-TA-GVDGM-----RA-----------------------IS------PR--------------------------------Q--------RF-------EI---VENIKGN--------L---K--AK-----------------------------PLRREWI--------PK------------PG------R-D-----------------E------------------------K------R--------------PL----------------------------GI-------P-------------TI---------QDRARQALVKSA-LEPEWE---------SRF-EDTS-YGFRP----GRSAHDAISRIFQSIN-------K---G-G----------------------------YYV----LDA-DIAK--CF-----DRIN------HD----------YLLSKIH-C-PS---SLKRDLKSWLKAGV---------L----------------D---------NG---VFE---------------D--T-E--A----GT-PQ-----GG--------------V---IS-----PLLANIA-------------------LD-G-MVRFI--K-T-M-YP-------------------------------------------------------------------------------------------------------N-K----GT---------TFQ-----------------------------------------------------------------------------------------------------------------------------------------VNLIRYA------DDFVVISK-----------------DLRIIEQ-C----KIAI-------------SEW-L-KP-VGLE----IKPE--KTRICH-TL--------NPIEYNGKTEEP-G--------------------FDFL-----GF-----NIRQYPV-------GKY-KSGK-SGGRRKGGFLFNKNP----------------HKMLG-------------L-K--------------------------------------------------------------------------------------------------------TH-IKP---------NKKAI---------------KAHTEVIKGVI---------------------------EQ---HK-----T-APQS-ALISRLNPIIR-GWS-NY---YS------G-------VVSS--ETF-V--KLD-HIV-------------------------------------------R------NV----------------------------------------------------------------------------------------------------------------------------------------------------------------------------------------------------------------------------------------------------------------------------------------------------------------------------------------------------------------------------------------------------------------------------------------------------------------------------------------
>Bacteria_Cyanobacteria_Arthrospira_platensis_NIES-39_BAI91520.1
-------------------------------------------------------------------------------------------------------------------------------------------------------------------------------RTLRETSK--Q-------------------N-HCDG-----------------------------------------------------------------------------------F-------GF---Q-----N--------L-----------------------------------------VGM--------KK------------AG--------------------------------------------------------------------------I----------------------------GI-------P-------------TI---------QDRARQALVKSA-LEPEWE---------SRF-EGTS-YGFRP----GRSAHDAISRIYQSIN-------K---G-G----------------------------YYV----LDA-DIAK--CF-----DRIN------HD----------YLLSKIN-C-PS---SLKRDLKQWLKAGV---------L----------------D---------NG---VFE---------------D--T-E--T----GT-PQ-----GG--------------V---IS-----PLLANIA-------------------LL-G-MVRLI--E-T-M-YP--------------K----------------------------------------------------------------------------------------T-K----WV---------KVK-----------------------------------------------------------------------------------------------------------------------------------------VTLIRYA------DDFVVISP-----------------SLEIIEQ-C----KTAI-------------SVW-L-KP-VGLE----IKPE--KTRICH-TL--------KPIEYNGKIEEP-G--------------------FDFL-----GF-----NIRQYPA-------GKY-KSGK-TCGT----------A----------------SRLIG-------------H-K--------------------------------------------------------------------------------------------------------TH-IKP---------SNKAV---------------KAHTEVIKGVI---------------------------KQ---YR-----T-APQS-ALISKLNPIIR-GWA-NY---YS------A-------VVST--ETF-V--KLD-FII-WQML-RAWTVSR---------CGK---ASNKKL---------R------NYF----------RHGT-------------IKLSNGKERHENWIFQT--------K---D------------------------G----------------L-HL-FMH-NWTPI-V--R-H-TL----I------------RPE-ATP---------YD--------------------------------------GN-------WT---Y--WA---TRKGQAI-DTPT-------S-IAKLLKKQKGKCTW---------------------C------------GQ-----FF---TPLDL-----IEV--DHIVP--------R-------SQ-G---------------G---------K------DE------YK----------------------------------NLQ---LL-----------------HR-----HC-HDD-------------------
>Bacteria_Cyanobacteria_Arthrospira_platensis_str_Paraca_KDR54238.1
-------------------------------------------------------------------------------------------------------------------------------------------------------------------------------SQLNKPAP--QA--G-------QG--KK-TA-GVDGM-----IA-----------------------IS------PK--------------------------------Q--------RF-------GL---AERIKGN--------L---K--AK-----------------------------TLRKVWI--------PK------------PG------R-D-----------------E------------------------K------R--------------PL----------------------------GI-------P-------------TI---------QDRARQALVKSA-LEPEWE---------SRF-EGTS-YGFRP----GRSAQDAIGRIYAAIN-------K---G-Q----------------------------YYV----LDA-DIAK--CF-----DRIN------HD----------YLLSKIH-C-PS---RLKRDLKQWLKAGV---------L----------------D---------NG---VFE---------------D--T-E--A----GT-PQ-----GG--------------V---IS-----PILANIA-------------------LL-G-MERLV--K-E-M-YP-------------------------------------------------------------------------------------------------------N-K----GT---------APQ-----------------------------------------------------------------------------------------------------------------------------------------VNLIRYA------DDFVVISK-----------------DLGIIEQ-C----QTAI-------------TEW-L-KP-VGLE----IKPE--KTRICH-TL--------KSIEYDGKTEKP-G--------------------FDFL-----GV-----NIRQHPV-------GKY-KSGK-TGGA----------A----------------SRLIG-------------H-K--------------------------------------------------------------------------------------------------------TH-IKP---------SHKAV---------------KAHTEVIKGVI---------------------------KQ---HR-----T-APQS-ALINKLNPIIR-GWS-NY---YS------G-------AVSS--GTF-K--KLD-NII-WLML-RAWTASR---------CKG---VNYEKL---------R------NYF----------RHGT-------------VKLSNGNERQESWLFQT--------K---E------------------------G----------------L-QL-WKH-NWTPI-V--R-H-TL----I------------RPD-ATP---------YD--------------------------------------GN-------WT---Y--WA---TRRGQAI-DTPI-------R-VAKLLKKQKGRCTW---------------------C------------GQ-----YF---ASTDL-----VEV--DHIVP--------R-------SQ-G---------------G---------K------DE------YK----------------------------------NLQ---LL-----------------HR-----HT-RDD-------------------
>Bacteria_Cyanobacteria_Arthrospira_platensis_WP_006621033.1
KVQRKVFKLQK----RIF------QAA--K-SGQ------------------------------------------------------DA----------------------------------KA----RRL-------QR-LL---------------------C-KSYYARLLAVRRVT---QD--N-------QG--KK-TA-GVDGM-----RA-----------------------IS------PR--------------------------------Q--------RF-------KL---VENIKGN--------L---K--VK-----------------------------PLRRVWI--------PK------------PG------R-D-----------------E------------------------K------R--------------PL----------------------------GI-------P-------------TI---------QDRARQTLVKSV-LEPEWE---------SRF-EDTS-YGFRP----GRSAHDAISRIFQSIN-------K---G-G----------------------------YYV----LDA-DIAK--CF-----DRIN------HD----------YLLSKIH-C-PS---SLKRDLKAWLKAGV---------L----------------D---------NG---VFE---------------D--T-E--A----GT-PQ-----GG--------------V---IS-----PLLANIA-------------------LD-G-MVRFI--K-T-M-YP-------------------------------------------------------------------------------------------------------K-K----KN---------VVQ-----------------------------------------------------------------------------------------------------------------------------------------ATIIRYA------DDFVVISP-----------------SLEIIEQ-C----KTAI-------------SEW-L-KP-VGLE----IKPE--KTRICH-TL--------NPIEYNGKTEEP-G--------------------FDFL-----GF-----NIRQYPV-------GKY-KSGK-SGGRRKGGFLFNKTP----------------HKMLG-------------F-K--------------------------------------------------------------------------------------------------------TY-IKP---------SKKAV---------------KAHTEAIKGVI---------------------------EK---HK-----T-APQS-TLISRLNPIIR-GWS-NY---YS------G-------VVSS--ETF-V--KLD-QII-WSML-RAWTVSR---------CGK---TSYEKL---------R------NYF----------HKGT-------------VKLSNGKERHETWLFKT--------K---D------------------------G----------------F-QL-WKH-NWTPI-V--R-H-TI----I------------RPD-ATP---------YD--------------------------------------GN-------WT---Y--WA---TRKGQAI-ETPN-------R-VAKLLKKQKGRCTW---------------------C------------GQ-----YF---APSDL-----VEV--DHIIP--------R-------SQ-G---------------G---------K------DE------YK----------------------------------NLQ---LL-----------------HR-----HC-HDD-------------------
>Bacteria_Cyanobacteria_Arthrospira_platensis_YZ_AMW29450.1
----------------------------------------------------------------------------------------------------------------------------------------------------------------------------------------------------------------------------------------------------------------------------------------------------------------------------------------------------------------------------MWI--------PK------------PG------R-D-----------------E------------------------K------R--------------PL----------------------------GI-------P-------------TI---------QDRARQALVKSA-LEPEWE---------SRF-EGTS-YGFRP----GRSAQDAISRIYTAIN-------Q---G-Q----------------------------YYV----LDA-DIAK--CF-----DRIN------HD----------YLLSKIH-C-PS---SLKRDLKQWLKAGV---------L----------------D---------NG---VFE---------------D--T-E--A----GT-PQ-----GG--------------V---IS-----PLLANIA-------------------LD-G-IERLV--K-E-M-YP-------------------------------------------------------------------------------------------------------N-K----GS---------TNQ-----------------------------------------------------------------------------------------------------------------------------------------VNLIRYA------DDFVVISK-----------------DLGIIEQ-C----MTAI-------------SIW-L-KP-VGLE----IRPE--KTRICH-TL--------NPIEYNGKIEEP-G--------------------FDFL-----GF-----NIRQYPV-------GKY-KSGK-TGGP----------K----------------SRLIG-------------H-K--------------------------------------------------------------------------------------------------------TH-IKP---------SNKAV---------------KAHTEVIKGVI---------------------------KQ---HR-----T-APQS-ALISRLNPIIR-GWS-NY---YS------A-------VVST--ETF-N--KLD-KTI-WQML-KAWTVSR---------CGK---ANHEKL---------S------NYF----------RHGT-------------IKLSNGKERHENWLFQT--------K---D------------------------G----------------L-HL-FKH-NWTPI-V--R-H-TL----I------------RPD-ATP---------YD--------------------------------------GN-------WT---Y--WA---TRKGQAI-DTPI-------R-VAKLLKKQKGRCTW---------------------C------------GQ-----FF---TPSDL-----IEI--DHIVP--------R-------SQ-G---------------G---------K------DD------YK----------------------------------NLQ---LL-----------------HR-----HC-HDD-------------------
>Bacteria_Cyanobacteria_Brasilonema_bromeliae_WP_169158201.1
KLERIVFKLQK----RIY------QAS--L-RGD------------------------------------------------------SK----------------------------------AV----RKL-------QK-TL---------------------M-TSWSAKMLAVRKVT---QD--N-------KG--KS-TA-GVDGV-----KS-----------------------LN------PK--------------------------------Q--------RI-------EL---VTTMNLN--------Q---K--VK-----------------------------PTRRVWI--------PK------------PG------K-A-----------------E------------------------K------R--------------PL----------------------------GI-------P-------------TM---------HDRATQALVKLA-LEPEWE---------AKF-EENS-YGFRP----GRSTQDAMQMIFNCIN-------Q---V-H----------------------------KYV----LDA-DISK--CF-----DKIN------HE----------KLLNKIN-T-FP---KLRRTLKAWLKSGV---------L----------------D---------NG---YYS---------------E--T-F--A----GT-PQ-----GG--------------V---IS-----PLLANIA-------------------LH-G-LEGIV--D-E-F------------------I-R--------------------------------------------------------------------------------------------GIK--------YRK-------------------------------------------------------------------------------------LN-------------------------------------------------SMQCVRYA------DDFVILTN-----------------NKANLEI-V----QQKV-------------SDW-L-AE-MGLE----LNTS--KTRITH-T-------------------DD-G--------------------FDFL-----GF-----NFKHYNV-------GKY-KSGKNG-------------N----------------GKLLG-------------F-K--------------------------------------------------------------------------------------------------------TF-IKP---------SRESI---------------QEHYKHLANQV---------------------------DR---HK-----A-SPQA-VLINVLNPIIK-GWV-NY---YS------T-------AVSA--EVF-K--DLD-DLL-FKKL-SRWAKRR---------HPK---KSWNWVQ--------N------KYW----------HTVG-------------G---------NNWVFSD--------K---VD-EK--------------------T----------------V-SL-YDH-QNKKI-V--R-H-VK----V------------KGT-ATP---------FD--------------------------------------GN-------LK---Y--WS---IRKGSNP-LVPT-------R-VATLLKAQKGKCKH---------------------C------------GL-----YF---REDDI-----TEV--DHIIP--------R-------SK-K---------------G---------K------DT------YT----------------------------------NLQ---LL-----------------HR-----HC-HDT-------------------
>Bacteria_Cyanobacteria_Brasilonema_octagenarum_WP_169267332.1
KVERVVFKLQK----RIY------RAS--E-RGD------------------------------------------------------VK----------------------------------AV----RRL-------QK-TL---------------------M-RSWYAKLLAVRRVT---QD--N-------KG--KK-TA-GVDGK-----KS-----------------------YN------PS--------------------------------Q--------RL-------QL---TKELRLG--------S---K--AK-----------------------------PTRRVWI--------PK------------PG------K-E-----------------E------------------------K------R--------------PL----------------------------GI-------P-------------TM---------YDRALQGLVKLA-LEPEWE---------ALF-EPNS-YGFRP----GRSCHDAIEQIYTAIN-------Q---K-A----------------------------KYV----LDA-DIAG--CF-----DNIS------HS----------ALLKKLN-T-FP---TIRRQIIAWLKAGV---------I----------------DWSGYANR--KK---GYS---------------A--T-S--Q----GT-PQ-----GG--------------V---IS-----PLLANIA-------------------LH-G-MENRI--N-Q-F-AD--------------TL-PT---------------------------------------------------R--S-----------------------------------GFGK--------RDN-------------------------------------------------------------------------------------RK-------------------------------------------------SLTLVRYA------DDFVILHE-----------------DLAVVQR-C----KDII-------------SDW-L-KG-IGLE----LKPS--KTRISH-TF----------IIHEE---NV-G--------------------FDFL-----GF-----NIRQYLT-------GDN-RSAKNT-------------N----------------AESLG-------------F-K--------------------------------------------------------------------------------------------------------TI-IKP---------SSKSV---------------ETHYKRIASII---------------------------DD---HS-----V-APQE-VLITKINPVIR-GWA-NY---YS------T-------VCSS--KTY-S--KLD-SLM-WNKL-WAWAKYR---------CPD---TGRKEIV--------N------KYW----------RSLG-------------D---------DNWVFAT------------ER-DTN-------------------P----------------L-LL-QKY-AKVEI-Q--R-H-IK----V------------KGK-SSP---------YD--------------------------------------GN-------LV---Y--WS---TRKGSNP-EMPA-------T-VARLLKEQKGKCVY---------------------C------------GL-----YF---REEDE-----IEV--DHIAP--------K-------RK-G---------------G---------S------NK------RN----------------------------------NLQ---AI-----------------HK-----HC-HDN-------------------
>Bacteria_Cyanobacteria_Brasilonema_WP_171978151.1
KVERVVFKLQK----RIY------RAS--E-RGD------------------------------------------------------VK----------------------------------AV----RRL-------QK-TL---------------------M-RSWYAKLLAVRRVT---QD--N-------KG--KK-TA-GVDGK-----KS-----------------------YN------PS--------------------------------Q--------RL-------QL---TKELRLG--------S---K--AK-----------------------------PTRRVWI--------PK------------PG------K-E-----------------E------------------------K------R--------------PL----------------------------GI-------P-------------TM---------YDRALQGLVKLA-LEPEWE---------ALF-EPNS-YGFRP----GRSCHDAIEQIYTAIN-------Q---K-A----------------------------KYV----LDA-DIAG--CF-----DNIS------HS----------ALLKKLN-T-FP---TIRRQIIAWLKAGV---------I----------------DWSGYANR--KK---GYS---------------A--T-S--Q----GT-PQ-----GG--------------V---IS-----PLLANIA-------------------LH-G-MENRI--N-Q-F-AD--------------TL-PT---------------------------------------------------R--S-----------------------------------GFGK--------RDN-------------------------------------------------------------------------------------RK-------------------------------------------------SLTLVRYA------DDFVILHE-----------------DLAVVQR-C----KDII-------------SDW-L-KG-IGLE----LKPS--KTRISH-TF----------IIHEE---NV-G--------------------FDFL-----GF-----NIRQYLT-------GDN-RSAKNT-------------N----------------AESLG-------------F-K--------------------------------------------------------------------------------------------------------TI-IKP---------SSKSV---------------ETHYKRIASII---------------------------DD---HS-----V-APQE-VLITKINPVIR-GWA-NY---YS------T-------VCSS--KTY-S--KLD-SLM-WNKL-WAWAKYR---------CPD---TGRKEIV--------N------KYW----------RSLG-------------D---------DNWVFAT------------ER-DTN-------------------P----------------L-LL-QKY-AKVEI-Q--R-H-IK----V------------KGK-SSP---------YD--------------------------------------GN-------LV---Y--WS---TRKGSNP-EMPA-------T-VARLLKEQKGKCVY---------------------C------------GL-----YF---REEDE-----IEV--DHIAP--------K-------RK-G---------------G---------S------NK------RN----------------------------------NLQ---AI-----------------HK-----HC-HDN-------------------
>Bacteria_Cyanobacteria_Calothrix_brevissima_WP_096643205.1
KLERRVYKLQK----RIY------QAS--K-RGD------------------------------------------------------VK----------------------------------TF----RRL-------QK-LL---------------------M-KSWYAKALAVRRVT---QD--N-------QG--KK-TA-GVDGV-----KS-----------------------LT------PK--------------------------------Q--------RL-------EL---IEKIQLG--------T---K--VK-----------------------------PTRRVWI--------PK------------PG------K-D-----------------E------------------------K------R--------------PL----------------------------GI-------P-------------TM---------NDRSLQALVKMA-LEPEWE---------ARF-EPNS-YGFRP----GRSCHDAVEAIFNAIG-------R---K-P----------------------------KFV----LDA-DIAK--CF-----DRIN------HK----------ALLRKLN-T-FP---SLRRQIRAWLKAGV---------I----------------D---------SE---QLF---------------P--T-S--L----GT-PQ-----GG--------------V---IS-----PLLANIA-------------------LH-G-MEERI--K-Q-F-AE--------------TL-DM---------------------------------------------------K--N---T---Y-G-------------------R-Q----QSK--------RDK-------------------------------------------------------------------------------------RY-------------------------------------------------SLSLIRYA------DDFVILHE-----------------DITVVQR-C----REII-------------SEW-L-HD-MGLE----LKPS--KTRLTH-TL----------NKYLGE--EP-G--------------------FDFL-----GF-----NIRQFAV-------GKT-HSKL------------------------------------G-------------F-K--------------------------------------------------------------------------------------------------------TI-ITP---------SKEKQ---------------KVHYDQIASII---------------------------ES---HK-----S-APQE-ALINKLNPIIR-GWA-NY---YA------T-------VVSK--DTY-A--DID-NLM-YLKL-RAWANRR---------HRK---KSAEWVL--------K------KYW----------IPIG-------------S---------FSWVFAT------------KH-GEE-------------------Y----------------C-HL-LRH-DTTPI-I--R-H-VK----V------------QGE-ASP---------YN--------------------------------------GN-------LV---Y--WS---TRMGNSP-EMPT-------R-ITKLLKKQKGKCAH---------------------C------------KL-----YF---RESDV-----LEI--DHIIP--------K-------SQ-G---------------G---------K------DD------YN----------------------------------NLQ---IL-----------------HR-----HC-HDT-------------------
>Bacteria_Cyanobacteria_Calothrix_parasitica_NIES-267_BAY84386.1
QVEKAVFKLQK----RIY------QAS--Q-RGD------------------------------------------------------VK----------------------------------TV----RKL-------QK-ML---------------------M-KSWSARIIAVRQVS---QL--N-------RG--KK-TA-GFDGI-----KC-----------------------LN------FK--------------------------------Q--------RI-------KL---AIELKII--------R---E--GK-----------------------------PVRRVLI--------PK------------AD------K-K-----------------E------------------------K------R--------------LL----------------------------GI-------P-------------TM---------YDRAAQALAKLA-LEPEWE---------TKF-EANS-YGFRP----ARSTHDAIEAIFTGLR-------G---K-P----------------------------KYI----LDA-DISK--CF-----DKIN------HT----------TLLKKIN-T-YP---TMRRTIKSWLSSGV---------L----------------D---------NS---SIQ---------------T--S-G--E----GV-PQ-----GS--------------P---LS-----PLLANIA-------------------LH-G-MEETI--K-E-L-YP--------------SD-KA---------------------------------------------------K--Y---I---K-A-------------------S-V----IGK--------EKGR------------------------------------------------------------------------------------IS-------------------------------------------------KPILIRYA------DDFVLMVE-----------------DLEILEK-C----QTHL-------------EKW-L-NQ-IGLK----LKPE--KTRVVH-SL----------NCHNGY--KP-G--------------------FDFL-----GF-----NIRQHTV-------GKH-SSK------------------------------------IG-------------F-Q--------------------------------------------------------------------------------------------------------TI-IKP---------SSKAV---------------QKHYQHLSETI---------------------------QK---LQ-----S-AKQA-DLIKALNPKIK-GWS-NY---FR------S-------VCSR--KTF-E--KLD-NLL-WFRL-QAWANRR---------HSS---KGKKWVC--------D------KYW----------GTYK-------------G---------NNWTFQTLDG---------------------------------------------------L-RL-ADH-QDTKI-K--R-H-IK----I------------KDM-SSP---------FD--------------------------------------GR-------LI---Y--WN---QRMKKHP-LMSN-------S-KSKLWSRQSGRCAY---------------------C------------NL-----TF---REGDV-----MEI--HHVIP--------K-------HQ-G---------------G---------K------DT------YK----------------------------------NLE---LL-----------------HR-----HC-HDS-----------------VH
>Bacteria_Cyanobacteria_Calothrix_parasitica_WP_096661205.1
KLERQVYKLQT----RIY------QAA--S-RND------------------------------------------------------IK----------------------------------SV----RKL-------QK-TL---------------------I-RSWSAKCIAVRKVT---QD--N-------SG--KK-TA-GIDGV-----KS-----------------------LT------PH--------------------------------Q--------RL-------IL---ANNLKLT--------G---S--AS-----------------------------PARRVWI--------PK------------PG------S-Q-----------------E------------------------K------R--------------PL----------------------------GI-------L-------------TI---------ADRALQALAKLA-LEPEWE---------ARF-EPHS-YGFRP----GRSVHDAITAIKSDIK-------Q---K-A----------------------------KYV----LDA-DICK--CF-----DRID------HE----------VLLRKVN-T-FP---TMRRQIAAWLKAGV---------I----------------D---------GK---CRI---------------A--T-E--E----GT-QQ-----GG--------------V---IS-----PLLANIA-------------------LH-G-LESLI--T-Q-S-FP--------------RR-DL---------------------------------------------------V--I------------------------------------NGK--------KVT-------------------------------------------------------------------------------------IR-------------------------------------------------PPKLIRYC------DDFVVFHA-----------------DLNIIKK-S----QQLI-------------AEW-L-KD-IGLE----LKPS--KTFITH-TF----------TNYQG---KV-G--------------------FNFL-----GF-----HIQQFPV-------GNY-LSARQG-------------N----------------GTILG-------------F-K--------------------------------------------------------------------------------------------------------TI-VTP---------SKESL---------------KEHLLEIARII---------------------------DN---HQ-----N-APQS-GLIDKLNPVIR-GWS-NY---YS------T-------VPSW--DIF-S--KAD-FLT-YQKL-RAWATKR---------CDK---KNKHRMV--------K------KYW----------RKVG-------------S---------DNWRFCT----------------HE-------------------G----------------Y-KL-VKH-SDTKV-T--R-Y-FQ----V------------KGS-RSP---------YD--------------------------------------GD-------WV---Y--WS---TRMGHHP-EAPS-------R-VAFLLKKQKGKCTH---------------------C------------GL-----HF---KDEDL-----MEV--DHITP--------V-------SL-G---------------G---------R------DR------YE----------------------------------NLQ---LL-----------------HR-----HC-HDT-------------------
>Bacteria_Cyanobacteria_Chamaesiphon_minutus_WP_015159050.1
KLERRVFKLQK----RIF------QAS--N-RGN------------------------------------------------------VK----------------------------------LV----RRL-------QK-LL---------------------I-SSRSARLLAVRRVT---QD--N-------QG--RK-TA-GVDGV-----KS-----------------------LT------PK--------------------------------Q--------RL-------IL---VDKIKLG--------T---K--AK-----------------------------PTRRVWI--------PK------------PG------T-S-----------------E------------------------E------R--------------PL----------------------------GI-------P-------------TM---------EDRALQAVVKMV-LEPEWE---------SKF-EPNS-YGFRP----GRSCHDAIEAIFSSIS-------K---K-S----------------------------KYV----LDA-DISK--CF-----DRIN------HN----------KLLSKLN-T-FP---TLRKQIRAWLKAGV---------M----------------D---------GK---KLF---------------P--T-N--E----GT-PQ-----GG--------------V---LS-----PLLANIA-------------------LH-G-LEELI--M-G-L-AP--------------KF-DM---------------------------------------------------K--R---P---N-G-------------------N-Q----LPV--------RDK-------------------------------------------------------------------------------------LK-------------------------------------------------SICCVRYA------DDFVILHE-----------------DLKVINQ-C----KKEV-------------EEW-L-SD-IGLE----LKPS--KTRIAH-CL----------SDLDGE--KA-G--------------------FNFL-----GF-----NIRQFSV-------GKY-SSGKSS-------------N----------------GKLLG-------------Y-K--------------------------------------------------------------------------------------------------------TI-IRP---------SIESQ---------------KRHYKKLKEEI---------------------------NK---RR-----G-LSQS-RLINSLNPIVR-GWC-NY---FC------T-------VNSK--EVF-G--KIY-SLV-FLKL-FKWGSHR---------HPN---KGKKWIR--------H------KYF----------KSIN-------------N---------NNWLFAT------------LE-GNN-------------------L----------------I-KL-VRH-DSIEI-K--R-H-VK----V------------KGN-SSP---------YD--------------------------------------GD-------WV---Y--WS---SRMGKHP-EVST-------K-VGNLLKTQKGKCAH---------------------C------------KN-----YF---KDGDS-----LEV--DHIIP--------K-------SK-G---------------G---------K------DK------YE----------------------------------NWQ---LL-----------------HR-----HC-HDT-------------------
>Bacteria_Cyanobacteria_Chamaesiphon_polymorphus_WP_106301293.1
KLERSVFKLQK----RIF------QAS--N-RGD------------------------------------------------------VK----------------------------------LV----RRL-------QK-LL---------------------I-SSWTARLLAVRRVT---QE--N-------QG--RK-TA-GVDGI-----KS-----------------------LT------PK--------------------------------Q--------RL-------IL---VNKIKLG--------T---K--AK-----------------------------PTRRVWI--------PK------------PG------T-R-----------------E------------------------E------R--------------PL----------------------------GI-------P-------------TM---------EDRALQALVKLV-LEPEWE---------ARF-EPNS-YGFRP----GRSGHDAIGAIFNSIK-------S---K-S----------------------------KFV----LDA-DISK--CF-----DRIN------HT----------KLLLKLN-T-FP---TLRRQIRAWLKAGV---------M----------------D---------GK---KLF---------------P--T-I--E----GT-PQ-----GG--------------V---LS-----PLLANIA-------------------LH-G-LEELI--T-G-L-AP--------------KF-DL---------------------------------------------------K--R---S---N-G-------------------Y-Q----LPI--------RHK-------------------------------------------------------------------------------------EK-------------------------------------------------SISCIRYA------DDFVILHE-----------------NLEVISM-C----KKAV-------------EEW-L-HD-LGLE----LKTS--KTKIVH-SL----------NALNDR--SP-G--------------------FNFL-----GF-----NIRQFPA-------GKY-RSGKTT-------------N----------------GNLLG-------------F-S--------------------------------------------------------------------------------------------------------TI-IRP---------SRASQ---------------KRHYRKLVDEI---------------------------NK---RK-----G-LSQS-ALIKALNPIIK-GWC-NY---FS------T-------VSST--KVF-S--KIY-SLL-FYKL-LKWGIHR---------HRT---KGRKWIC--------H------KYF----------RSIN-------------N---------ANWVFAS------------SQ-GNN-------------------I----------------L-KL-IQH-NSVKI-R--R-Y-VK----V------------KGT-SSP---------YD--------------------------------------GN-------WV---Y--WS---TRMGNHP-EVSN-------R-VATLLKNQKGKCPH---------------------C------------NN-----YF---KDGDL-----LEV--DHIIP--------K-------SI-G---------------G---------K------DK------YD----------------------------------NWQ---LL-----------------HR-----HC-HDI-------------------
>Bacteria_Cyanobacteria_Chroococcidiopsis_cubana_WP_106168138.1
KLERKVFKLQK----QIY------RAA--C-CGK------------------------------------------------------RA----------------------------------KV----RSL-------QR-LL---------------------I-KSWAARTLATRRVS---QD--N-------SG--KK-TA-GIDGL-----KS-----------------------LT------PK--------------------------------Q--------RL-------VL---VESLKRH--------Q---G-KST-----------------------------PTRRVWI--------PK------------PG------S-SE----------------E------------------------K------R--------------PL----------------------------NI-------P-------------II---------FDRAKQTLFKMA-LEPEWE---------AKF-EPNS-YGFRS----GRSCHDAIGAIYLSIC-------H---Q-P----------------------------KWV----LDT-DISK--CF-----DQIA------HQ----------PLVKKLN-T-SP---FIARQIRGWLKAGV---------M----------------D---------NF---NYF---------------E--T-S--Q----GV-PQ-----GG--------------C---LS-----PLLANVA-------------------LH-G-MEKHI--T-C-T-CK--------------------------------------------------------------------------------------------------------------------------------------------------------------------------------------------------------------------------------------------------------------------GAKVIRYA------DDLVVIHH-----------------SHKVIQQ-A----QQVL-------------SQW-L-QK-IGLE----LKPN--KTRICH-TL----------NSVDG---QV-G--------------------FDFL-----GF-----HVRTYEA-------SKY-KSGKSM------K---------------------------G-------------F-K--------------------------------------------------------------------------------------------------------TI-IQP---------SAAAI---------------KRQSQKLGEVM---------------------------KN---HS-----A-APQA-ALIDHLNPIIR-GWS-AY---YS------S-------QCSK--EAY-S--HLD-FLL-YQKL-RAWAKRR---------HPN---KTGHWIA--------S------HYW----------LVNS-------------G---------GGWVFAS------------KQ-DNK-------------------L----------------P-RL-VRH-NETPI-V--R-H-IK----V------------QGC-RSP---------FD--------------------------------------GD-------WS---Y--WA---KRMGKHP-ELPS-------Q-ITKLLKQQKGKCHE---------------------C------------GL-----HF---QLSDL-----MEV--HHLDG--------N-------HN---------------------------H------NK------WG----------------------------------NLA---LL-----------------HQ-----HC-HDQ-----------------VH
>Bacteria_Cyanobacteria_Coleofasciculus_chthonoplastes_PCC_7420_EDX72066.1
KLERKVYKLQK----RIY------RAS--Q-RGD------------------------------------------------------VK----------------------------------MT----RRL-------QK-ML---------------------M-KSWAAKCLSVRRVT---QD--N-------QG--KK-TA-GVDGV-----KS-----------------------LT------PK--------------------------------Q--------RL-------IL---VENLKLC--------S---K--VA-----------------------------PTRRVWI--------PK------------PG------K-E-----------------E------------------------K------R--------------PL----------------------------GI-------P-------------TM---------KDRALQALVKLA-LEPEWE---------ARF-EANS-YGFRP----GRSCHDAVQAIYDTIR-------F---K-G----------------------------KYV----LDA-DIAK--CF-----DQID------HK----------ALLRKLN-T-FP---TIRRQIRAWLKGGV---------M----------------D---------AK---QLF---------------P--T-T--E----GT-PQ-----GG--------------V---IS-----PLLANIA-------------------LH-G-MENLI--K-R-------------------VF-PK---------------------------------------------------R--G---Y---S-E-------------------N-------GV--------KKT-------------------------------------------------------------------------------------FY-------------------------------------------------PPSVIRYA------DDFVILHE-----------------DLTIVQS-G----KDII-------------QEW-L-KD-MGLE----LKPS--KTRLAH-TL----------NPYEQE--QP-G--------------------FDFL-----GF-----NIRQYKV-------GKY-HSGKDK-------------Y----------------GRALG-------------I-K--------------------------------------------------------------------------------------------------------PI-ITP---------SKDKQ---------------KVHYEQIAEVI---------------------------NA---HR-----N-APQV-ALIKKLNPIIR-GWA-NY---YA------T-------QVSK--VAY-C--DQD-YLM-YQKL-RAWAKRR---------HPK---KSGGWVS--------K------KYW----------QSID-------------G---------DNWVFAT--------R---QK-GNN-------------------P----------------T-RL-LKH-SETPI-K--R-Y-VK----V------------KGE-SSP---------YN--------------------------------------GN-------LV---Y--WS---SRMGNNP-EMPK-------T-LATLLKKQKGKCTH---------------------C------------GL-----IF---RENDV-----MEV--DHRIP--------K-------SQ-G---------------G---------K------DF------YD----------------------------------NWQ---LL-----------------HR-----HC-HDT-------------------
>Bacteria_Cyanobacteria_Coleofasciculus_chthonoplastes_WP_044204171.1
KLERKVYKLQK----RIY------RAS--Q-RGD------------------------------------------------------VK----------------------------------MT----RRL-------QK-ML---------------------M-KSWAAKCLSVRRVT---QD--N-------QG--KK-TA-GVDGV-----KS-----------------------LT------PK--------------------------------Q--------RL-------IL---VENLKLC--------S---K--VA-----------------------------PTRRVWI--------PK------------PG------K-E-----------------E------------------------K------R--------------PL----------------------------GI-------P-------------TM---------KDRALQALVKLA-LEPEWE---------ARF-EANS-YGFRP----GRSCHDAVQAIYDTIR-------F---K-G----------------------------KYV----LDA-DIAK--CF-----DQID------HK----------ALLRKLN-T-FP---TIRRQIRAWLKGGV---------M----------------D---------AK---QLF---------------P--T-T--E----GT-PQ-----GG--------------V---IS-----PLLANIA-------------------LH-G-MENLI--K-R-------------------VF-PK---------------------------------------------------R--G---Y---S-E-------------------N-------GV--------KKT-------------------------------------------------------------------------------------FY-------------------------------------------------PPSVIRYA------DDFVILHE-----------------DLTIVQS-G----KDII-------------QEW-L-KD-MGLE----LKPS--KTRLAH-TL----------NPYEQE--QP-G--------------------FDFL-----GF-----NIRQYKV-------GKY-HSGKDK-------------Y----------------GRALG-------------I-K--------------------------------------------------------------------------------------------------------PI-ITP---------SKDKQ---------------KVHYEQIAEVI---------------------------NA---HR-----N-APQV-ALIKKLNPIIR-GWA-NY---YA------T-------QVSK--VAY-C--DQD-YLM-YQKL-RAWAKRR---------HPK---KSGGWVS--------K------KYW----------QSID-------------G---------DNWVFAT--------R---QK-GNN-------------------P----------------T-RL-LKH-SETPI-K--R-Y-VK----V------------KGE-SSP---------YN--------------------------------------GN-------LV---Y--WS---SRMGNNP-EMPK-------T-LATLLKKQKGKCTH---------------------C------------GL-----IF---RENDV-----MEV--DHRIP--------K-------SQ-G---------------G---------K------DF------YD----------------------------------NWQ---LL-----------------HR-----HC-HDT-------------------
>Bacteria_Cyanobacteria_Crinalium_epipsammum_WP_015205156.1
KLEIRVQKLQK----RIF------KAS--S-RGD------------------------------------------------------IA----------------------------------AV----RRL-------QK-TL---------------------M-KSWSGKMLAVRRVT---QD--N-------QG--KK-TA-GVDGV-----KS-----------------------LT------PV--------------------------------Q--------RL-------AL---VRKLALK--------G---K--SK-----------------------------PTRRVWI--------DK------------PG------T-T-----------------E------------------------K------R--------------PL----------------------------GI-------P-------------TM---------YDRALQALVKLA-LEPEWE---------ARF-EPNS-YGFRP----GRSCHDAIGAIFVTIN-------Q---K-A----------------------------KYV----LDA-DIAK--CF-----DRIN------HR----------ELLKKLN-T-FP---TLKRQIGAWLKSGV---------M----------------D---------GK---QMF---------------P--T-S--E----GT-PQ-----GG--------------V---IS-----PLLANIA-------------------LH-G-MEERI--K-Q-F-AE--------------TL-PS---------------------------------------------------R--S-----------------------------------GFGK--------RDK-------------------------------------------------------------------------------------RK-------------------------------------------------SLSLIRYA------DDFVILHE-----------------DITVVKR-C----KEII-------------SEW-L-MG-MGLE----LKPS--KTRLAH-TL----------IEYEGQ--DA-G--------------------FNFL-----GF-----NIRQYPA-------GKY-NTGCNT-------------V----------------GKPLG-------------F-K--------------------------------------------------------------------------------------------------------TL-IKP---------SKEKI---------------KIHYDRITEVI---------------------------EQ---HK-----T-ATQA-ALIAHLNPIIK-GWA-NY---YR------T-------VSSK--ETF-S--KLG-SLV-YRKL-RSWAKRR---------HPN---KSGGWVA--------D------KYW----------QTIG-------------E---------DKWVFAT--------R---QE-GKN-------------------P----------------M-WL-LKH-NATEI-V--R-H-VK----V------------QSE-ASP---------YD--------------------------------------GN-------LV---Y--WS---TRMGNNP-EVPK-------T-VATLLKKQKGKCAH---------------------C------------KL-----NF---TEESV-----MEV--DHIVP--------K-------SK-G---------------G---------K------NE------YK----------------------------------NMQ---LL-----------------HR-----HC-HDE-------------------
>Bacteria_Cyanobacteria_Crocosphaera_chwakensis_CCY0110_EAZ89019.1
KVEKSTFKLQK----QIY------QAS--I-NGD------------------------------------------------------VK----------------------------------KV----RKL-------QK-TL---------------------V-NSFHAKLLAVRKVT---QD--N-------NG--RK-TA-GIDGV-----KS-----------------------LT------PK--------------------------------Q--------RL-------TL---VSKITLE--------N---K--SK-----------------------------PVRRVWI--------PK-------------A------N-G-----------------K------------------------L------R--------------PL----------------------------GI-------P-------------VI---------QDRATQALVKLA-IEPEWE---------ARF-EENS-YGFRP----GRSCHDAIEAIFNGIR-------Y---K-S----------------------------KYV----LDA-DISK--CF-----DRIN------HE----------KLLEKVN-T-FP---KIRRQLRAWLKAGI---------L----------------D--------NGK---TIF---------------P--N----E----GT-PQ-----GG--------------I---CS-----PLLANIA-------------------LH-G-MENRI--K-E-Y-AA--------------TW-K--------------------------------------------------------------------------------------------GCK--------KEN-------------------------------------------------------------------------------------LK-------------------------------------------------SISLIRYA------DDFVILHK-----------------NHTIVKD-C----QNIL-------------INW-L-AG-LGLE----LNEE--KTNIIH-TL----------DD---------G--------------------FDFL-----GF-----NIRQHRV-------GKH-QSGKDP-------------H----------------KRILG-------------F-K--------------------------------------------------------------------------------------------------------TI-IKP---------SNEKV---------------KSHYDKLRSIV---------------------------NN---HK-----A-VPQQ-ALVTKLSIVIR-GWT-NY---YK------T-------CCSK--ETF-S--KLD-HLL-TLKL-LRWAKRR---------HSK---KSKKWVK--------N------KYW----------HTVG-------------L---------NNWRFGT------------NK-EHI---------------------------------------L-NLH-SETPI-V--R-H-TK----V------------KGT-ASI---------YD--------------------------------------GN-------SI---Y--WA---SRMGKNP-LIKS-------S-LARLLKKQKGICKH---------------------C------------KL-----PF---KPGDM-----IEI--DHITP--------I-------KA-G---------------G---------D------KY------KD----------------------------------NRQ---VL-----------------HK-----HC-HDI-------------------
>Bacteria_Cyanobacteria_Crocosphaera_chwakensis_WP_008273687.1
KLEKNIYKLQK----RIY------KAS--S-RGN------------------------------------------------------VK----------------------------------LV----RRL-------QK-LL---------------------I-KSWSAKCLAVRRVT---QD--N-------QG--RK-TA-GVDGV-----KS-----------------------LS------PK--------------------------------Q--------RL-------TL---TNKLTLG--------T---K--VA-----------------------------PTRRVWI--------PK------------PG------K-Q-----------------E------------------------K------R--------------PL----------------------------GI-------P-------------TI---------KDRAMQGLVKLA-LEPEWE---------AKF-EPNS-YGFRP----GRSCHDAITAIFGSIK-------Q---K-S----------------------------KYV----FDA-DISQ--CF-----DCIN------HN----------KLLEKLN-T-YP---TLRKQIRAWLKAGV---------M----------------D---------GI---ELK---------------P--T-L--H----GT-PQ-----GG--------------V---LS-----PLLANIA-------------------LH-G-MENVI--K-D-L-VV--------------QY-RI---------------------------------------------------L--S---P---T-G-------------------R-P----LNT--------KDK-------------------------------------------------------------------------------------RQ-------------------------------------------------SVNLIRYA------DDFVIFHE-----------------NINILNK-Y----IEVI-------------TQW-L-ND-MGLE----IKAS--KTRTTH-TL----------MHYKKE--KP-G--------------------FDFL-----GF-----HIRQFKS-------GKY-RSAK--------------YK----------------GNILG-------------F-K--------------------------------------------------------------------------------------------------------TI-ISP---------SKNSA---------------SEHYQKIAEII---------------------------RK---HK-----S-KRQA-ALIDNLNPIIR-GWC-NY---FA------I-------ASSS--KVF-R--RLK-NIT-FWKL-WKWGKKR---------HQN---KGRKFVK--------N------KYF----------HHVG-------------N---------KNWVFAT--------K---IS-NNE-------------------L----------------F-TL-KLH-DEFTF-N-DK-Y-IK----V------------KGN-ASP---------YN--------------------------------------GN-------LI---Y--WS---TRMGKNP-EMPK-------R-TASLLKKQKGKCTH---------------------C------------GL-----TF---KDGDL-----IEL--DHIIP--------K-------SK-G---------------G---------K------DE------YK----------------------------------NWQ---LL-----------------HR-----HC-HDE-------------------
>Bacteria_Cyanobacteria_Crocosphaera_chwakensis_WP_008274910.1
KVEKAVFKLQK----RIY------QAS--V-NGN------------------------------------------------------IK----------------------------------KV----RKL-------QK-TL---------------------L-NSYYAKLLAVRKVT---QE--N-------KG--KK-TA-GVDGV-----KS-----------------------LT------PK--------------------------------Q--------RL-------DV---AQNLKLG--------N---K--AK-----------------------------PVRRVWI--------PK-------------T------N-G-----------------K------------------------K------R--------------PL----------------------------GI-------P-------------VM---------QDRAKQALVKSA-LEPEWE---------ARF-EENS-YGFRP----GRSCQDAIGAIFNQIR-------Y---K-A----------------------------KYV----LDA-DISK--CF-----DRIN------HL----------KLLEKIN-T-FP---TLRRQIKAWLKAGI---------L----------------D--------QGK---TIF---------------P--E----E----GT-PQ-----GG--------------I---AS-----PLLANIA-------------------LH-G-MEERI--K-N-Y-AA--------------NW-K--------------------------------------------------------------------------------------------GNK--------RAN-------------------------------------------------------------------------------------IS-------------------------------------------------SIALIRYA------DDFVIIHE-----------------NLNVIES-C----QEII-------------QNW-L-EP-IGLE----LNQE--KTKTIH-TL----------YEHQGN--KP-G--------------------FNFL-----GF-----NIRQFQV-------GKN-QSGKTP-------------Q----------------GRKIG-------------F-K--------------------------------------------------------------------------------------------------------TI-IKP---------SKEKV---------------TKHYKKLAEII---------------------------DK---HK-----A-TPQW-MLISRLTPIIR-GWS-NY---YR------S-------VCSK--ETF-S--KLD-HLL-WLKL-YRWALRR---------HPN---KSKTWVI--------K------KYW----------QSKE-------------M---------DNWTFGC------------TY-KNI-------------------K----------------R-YL-PKH-NQTKI-V--R-Y-NK----V------------KGK-ISL---------YD--------------------------------------GN-------TN---Y--WA---SKMGKHP-ELKS-------S-IAKLLKKQKGKCNY---------------------C------------GL-----TF---MPGDR-----IET--DHIIP--------R-------KM-G---------------G---------D------NL------KD----------------------------------NLQ---AL-----------------HI-----HC-HDI-------------------
>Bacteria_Cyanobacteria_Crocosphaera_subtropica_ATCC_51142_ACB52454.1
TVNKKVYKLQN----RIY------RAS--Q-RGD------------------------------------------------------IV----------------------------------AV----RKL-------QK-IL---------------------T-SSWSAKCLAIRKVT---QE--N-------RG--KR-TS-GIDGI-----KS-----------------------LR------PS--------------------------------A--------RW-------KL---IQELKFT--------G---K--SK-----------------------------PVRRVWI--------PK------------PG------K-S-----------------E------------------------K------R--------------PL----------------------------GI-------P-------------TI---------KDRALQTLAKMA-LEPEWE---------AKF-EPHS-YGFRP----GRSVHDAVEAIFTGIS-------K---K-K----------------------------KFI----LET-DIEK--CF-----DKIN------HS----------ELIKKLN-T-YP---KLRRQIKAWLKAGI---------I----------------D---------EN---QLF---------------P--T-E--E----GT-PQ-----GG--------------T---LS-----PLLANIA-------------------LH-G-MENLL--K-K-A-FP--------------RL-GV---------------------------------------------------G--N-----------------------------R-QT-WFHSK--------GQE-------------------------------------------------------------------------------------FY-------------------------------------------------SPILIRYA------DDLVVIHE-----------------DQKVIEV-C----KELI-------------NEW-L-RT-IGLR----LKDS--KTKIVH-TY----------DEHKRN--KP-G--------------------FDFL-----GF-----NFRQYKA-------DKN-SSGKSP-------------K----------------GELLG-------------F-K--------------------------------------------------------------------------------------------------------AI-IKP---------SKESL---------------KKHHEKLRKIV---------------------------RS---EK-----A-SKQE-VLIRKLNSVIR-GWT-NF---YS------T-------VCSK--DSF-E--TQD-HLL-FSCL-VRWAKRR---------HPR--IKSWNKVK--------N------KYW----------KTSE-------------T---------ENWIFTH---------------KGI-------------------E----------------E-RL-KRH-NQTPI-K--R-H-TL----V------------RGN-ASP---------YD--------------------------------------GN-------HI---Y--WS---TRMGKNP-ILHA-------R-KSALLKRQKGKCNW---------------------C------------GL-----HF---KQEDV-----IQE--DHIVA--------K-------SK-N---------------G---------N------NR------FD----------------------------------NLQ---LL-----------------HI-----QC-HQK-------------------
>Bacteria_Cyanobacteria_Crocosphaera_subtropica_WP_024750333.1
TVNKKVYKLQN----RIY------RAS--Q-RGD------------------------------------------------------IV----------------------------------AV----RKL-------QK-IL---------------------T-SSWSAKCLAIRKVT---QE--N-------RG--KR-TS-GIDGI-----KS-----------------------LR------PS--------------------------------A--------RW-------KL---IQELKFT--------G---K--SK-----------------------------PVRRVWI--------PK------------PG------K-S-----------------E------------------------K------R--------------PL----------------------------GI-------P-------------TI---------KDRALQTLAKMA-LEPEWE---------AKF-EPHS-YGFRP----GRSVHDAVEAIFTGIS-------K---K-K----------------------------KFI----LET-DIEK--CF-----DKIN------HS----------ELIKKLN-T-YP---KLRRQIKAWLKAGI---------I----------------D---------EN---QLF---------------P--T-E--E----GT-PQ-----GG--------------T---LS-----PLLANIA-------------------LH-G-MENLL--K-K-A-FP--------------RL-GV---------------------------------------------------G--N-----------------------------R-QT-WFHSK--------GQE-------------------------------------------------------------------------------------FY-------------------------------------------------SPILIRYA------DDLVVIHE-----------------DQKVIEV-C----KELI-------------NEW-L-RT-IGLR----LKDS--KTKIVH-TY----------DEHKRN--KP-G--------------------FDFL-----GF-----NFRQYKA-------DKN-SSGKSP-------------K----------------GELLG-------------F-K--------------------------------------------------------------------------------------------------------AI-IKP---------SKESL---------------KKHHEKLRKIV---------------------------RS---EK-----A-SKQE-VLIRKLNSVIR-GWT-NF---YS------T-------VCSK--DSF-E--TQD-HLL-FSCL-VRWAKRR---------HPR--IKSWNKVK--------N------KYW----------KTSE-------------T---------ENWIFTH---------------KGI-------------------E----------------E-RL-KRH-NQTPI-K--R-H-TL----V------------RGN-ASP---------YD--------------------------------------GN-------HI---Y--WS---TRMGKNP-ILHA-------R-KSALLKRQKGKCNW---------------------C------------GL-----HF---KQEDV-----IQE--DHIAA--------K-------SK-N---------------G---------N------NR------FD----------------------------------NLQ---LL-----------------HI-----QC-HQK-------------------
>Bacteria_Cyanobacteria_Crocosphaera_watsonii_WH_0003_EHJ10376.1
DLEKRVYKIQK----RIY------KAS--S-RDD------------------------------------------------------VR----------------------------------TA----RRL-------QK-LL---------------------I-SSWSAKCLAVRRVT---QD--N-------QG--KK-TA-GVDGV-----KS-----------------------LT------PK--------------------------------Q--------RF-------NL---INKLKLG--------S---K--VK-----------------------------PTRRVWI--------PK------------PG------K-D-----------------E------------------------E------R--------------PL----------------------------GI-------P-------------TM---------YDRALQALVKMA-LEPEWE---------AKF-EPNS-YGFRP----GRSCHDAIGAIFLGIR-------S---K-S----------------------------KYV----LDA-DISK--CF-----DEIN------HV----------RLLEKLN-T-YP---TLRRQVRAWLKSGV---------L----------------D---------DK---KLF---------------P--T-E--K----GT-PQ-----GG--------------V---IS-----PLLANIA-------------------LH-G-MEEEI--K-K-L-SE--------------TF-DM---------------------------------------------------K--E---K---R-G-------------------R-Q----MAK--------RDK-------------------------------------------------------------------------------------RK-------------------------------------------------SVNFIRYA------DDFVILHE-----------------EIEKIQI-C----KEHI-------------SKW-L-ND-MGLE----LKPS--KTRITH-TL----------DGYKEE--KP-G--------------------FDFL-----GF-----HIQQHTV-------GKY-QSGRVKDKK--------EGK----------------GRLLG-------------F-K--------------------------------------------------------------------------------------------------------TI-ITP---------SKESQ---------------KRHYKKVAETI---------------------------EK---YK-----G-QSQT-ILISKLNPIIK-GWC-NY---FS------T-------VISR--KAF-G--RLY-HLI-VWKL-IKWGIKR---------HRN---KGKKWVY--------L------KYF----------RKIG-------------N---------DNWTFAT--------N---RE-DNN-------------------P----------------I-IL-LKH-LNF----------------------------------PP---------YK------------------------------------------------------------------------------------------------------------------------------------------------ST-----IES----------------------------------------------------------------------------------------------------------------------------------------------------------------
>Bacteria_Cyanobacteria_Crocosphaera_watsonii_WP_053088353.1
DLEKRVYKIQK----RIY------KAS--S-RDD------------------------------------------------------VR----------------------------------TA----RRL-------QK-LL---------------------I-SSWSAKCLAVRRVT---QD--N-------QG--KK-TA-GVDGV-----KS-----------------------LT------PK--------------------------------Q--------RF-------NL---INKLKLG--------S---K--VK-----------------------------PTRRVWI--------PK------------PG------K-D-----------------E------------------------E------R--------------PL----------------------------GI-------P-------------TM---------YDRALQALVKMA-LEPEWE---------AKF-EPNS-YGFRP----GRSCHDAIGAIFLGIR-------S---K-S----------------------------KYV----LDA-DISK--CF-----DEIN------HV----------RLLEKLN-T-YP---TLRRQVRAWLKSGV---------L----------------D---------DK---KLF---------------P--T-E--K----GT-PQ-----GG--------------V---IS-----PLLANIA-------------------LH-G-MEEEI--K-K-L-SE--------------TF-DM---------------------------------------------------K--E---K---R-G-------------------R-Q----MAK--------RDK-------------------------------------------------------------------------------------RK-------------------------------------------------SVNFIRYA------DDFVILHE-----------------EIEKIQI-C----KEHI-------------SKW-L-ND-MGLE----LKPS--KTRITH-TL----------DGYKEE--KP-G--------------------FDFL-----GF-----HIQQHTV-------GKY-QSGRVKDKK--------EGK----------------GRLLG-------------F-K--------------------------------------------------------------------------------------------------------TI-ITP---------SKESQ---------------KRHYKKVAETI---------------------------EK---YK-----G-QSQT-ILISKLNPIIK-GWC-NY---FS------T-------VISR--KAF-G--RLY-HLI-VWKL-IKWGIKR---------HRN---KGKKWVY--------L------KYF----------RKIG-------------N---------DNWTFAT--------N---RE-DNN-------------------P----------------I-IL-LK------------------------------------------------------------------------------------------------------------------------------------------------------------------------------------------------------------------------------------------------------------------------------------------------------------------------------------------------------------------------------
>Bacteria_Cyanobacteria_Cyanobacterium_aponinum_IPPAS_B-1201_PHV60976.1
KVEREVFRLQK----RVY------RAS--Q-NGN------------------------------------------------------TK----------------------------------LV----HSL-------QR-LL---------------------I-KSYYGKLLATRKVT---QD--N-------QG--KK-TA-GVDGV-----KS-----------------------LT------PK--------------------------------Q--------RL-------EL---VGQLKLT--------G---K--SK-----------------------------PTRRVWI--------PK------------PN--------G-----------------E------------------------K------R--------------PL----------------------------GI-------P-------------CM---------EDRVKQGLVKLA-LEPQWE---------AKF-EPNS-YGFRP----ARSCHDAIEAIFVAIN-------K---Q-S----------------------------KFV----LDA-DIAK--CF-----DKID------HE----------KLLGKLE-T-YP---QIKREIKSWLKRGF---------M----------------D---------DK---QWF---------------P--T-E--E----GT-PQ-----GG--------------V---IS-----PLLANIA-------------------LH-G-LEQEI--K-K-F-AR--------------T----------------------------------------------------------------------------------------W-K----GDK--------RKN-------------------------------------------------------------------------------------EQ-------------------------------------------------NISLIRYA------DDFVVLHK-----------------DLEIILQ-C----KNII-------------ENW-L-KN-IGLE----LKPS--KTRISH-TL--------NRYEGN-----T-G--------------------FDFL-----GF-----SIQQYEV-------GKT-HTGKTSQGVP-----------------------------LG-------------F-K--------------------------------------------------------------------------------------------------------TI-IKP---------SKEKI---------------KLHIKNTGDTI---------------------------RK---HK-----S-SPQI-ALIKELNPIIR-GWA-NY---YS------S-------VCSK--ETY-S--QCD-RIV-YLQL-KRWGERR---------HPM---KSKSWVA--------R------KYW----------HTEW-------------IT----QERFRTWVFST--------R---ED-NKN-------------------G----------------M-KL-LNH-AETEV-K--R-H-TK----V------------KGE-ASP---------YD--------------------------------------GD-------WI---Y--WT---ARIGKHP-EVST-------K-MATLLKKQKGKCNH---------------------C------------GH-----NF---RDGDL-----LEI--DHIIP--------K-------SK-G---------------G---------T------DF------YN----------------------------------NLQ---VL-----------------HR-----HC-HDI-------------------
>Bacteria_Cyanobacteria_Cyanobacterium_aponinum_WP_099435550.1
TVEIAVFKLQK----RIY------KAS--Q-RGD------------------------------------------------------IK----------------------------------SV----HRL-------QR-LL---------------------T-NSYFGRLWATRRVT---QD--N-------QG--KK-TA-GVDGV-----KS-----------------------LT------PN--------------------------------Q--------RF-------KL---TNNLKLN--------G---K--SK-----------------------------PTRRVWI--------PK------------PN--------G-----------------E------------------------Q------R--------------PL----------------------------GI-------P-------------TI---------KERAKQALLKLA-LEPQWE---------SRF-EGNS-YGFRP----AMSCHDAIKAIYNSIS-------Q---K-P----------------------------KYV----LDA-DIAK--CF-----DKID------HN----------RLLTKLE-T-YP---TLRKQIKAWLKSGV---------V----------------D---------KN----WS---------------A--T-E--K----GT-PQ-----GG--------------V---VS-----PLLANIA-------------------LH-G-MELEI--K-K-F-ME--------------SV-DS---------------------------------------------------L--K---V---F-G----------RRV------S-K----QEK--------RNS-----------------------------------------------------------------------------------------------------------------------------------------ISLIRYA------DDFVILHH-----------------SLDIILE-C----KKVI-------------EGW-L-KE-IGLE----LKPS--KTRISH-TL----------YEYNGH---K-G--------------------FDFL-----GF-----NIQQYKV-------GKN-QGGK-TGSK----------N----------------NKKLG-------------F-T--------------------------------------------------------------------------------------------------------TL-IRP---------TKEKI---------------KAHIQKVKEIV---------------------------NK---HK-----S-SPQI-ALIKELNPIIR-GWS-NY---YS------A-------VNSS--EIF-S--YCD-HVL-YLQL-KRWAERR---------HST---KSKKWVV--------N------KYW----------H----------------------TKGNRNWVFAT--------I---KE-EGM-------------------G----------------M-EL-ALH-ADTKI-K--Y-H-TK----V------------EKG-RSI---------FD--------------------------------------GD-------LI---Y--WS---TRIGNYP-EMPT-------S-KAKLLKIQKGKCNY---------------------C------------GL-----NF---KDGDM-----LEI--DHIIP--------K-------SK-G---------------G---------K------DI------YK----------------------------------NLQ---LL-----------------HK-----HC-HDD-------------------
>Bacteria_Cyanobacteria_Cyanosarcina_burmensis_WP_106219034.1
KLERKVFKLQK----QIY------RAA--C-CGK------------------------------------------------------RA----------------------------------KV----RSL-------QR-LL---------------------I-KSWAARTLATRRVS---QD--N-------SG--KK-TA-GIDGL-----KS-----------------------LT------PK--------------------------------Q--------RL-------VL---VESLKRH--------Q---G-KST-----------------------------PTRRVWI--------PK------------PG------S-SE----------------E------------------------K------R--------------PL----------------------------NI-------P-------------TI---------FDRAKQTLFKMA-LEPEWE---------AKF-EPNS-YGFRS----GRSCHDAIGAIYLSIC-------H---Q-P----------------------------KWV----LDT-DISK--CF-----DQIA------HQ----------PLVKKLN-T-SP---FIARQIRGWLKAGV---------M----------------D---------NF---NYF---------------E--T-S--Q----GV-PQ-----GG--------------C---LS-----PLLANVA-------------------LH-G-MEKHI--A-C-T-CK--------------------------------------------------------------------------------------------------------------------------------------------------------------------------------------------------------------------------------------------------------------------GAKVIRYA------DDLVVIHH-----------------SHKVIQQ-A----QQVL-------------SQW-L-QK-IGLE----LKPN--KTRICH-TL----------NSVDG---QV-G--------------------FDFL-----GF-----HVRTYEA-------SKY-KSGKSM------K---------------------------G-------------F-K--------------------------------------------------------------------------------------------------------TI-IQP---------SAAAI---------------KRQSQKLGEVM---------------------------KN---HS-----A-APQA-ALIDHLNPIIR-GWS-AY---YS------S-------QCSK--EAY-S--HLD-FLL-YQKL-RAWAKRR---------HPN---KTGHWIA--------S------RYW----------LVNS-------------G---------GGWVFAS------------KQ-DNK-------------------L----------------P-RL-VRH-NETPI-V--R-H-IK----V------------QGC-RSP---------FD--------------------------------------GD-------WS---Y--WA---KRMGKHP-ELHS-------Q-ITKLLKQQKGKCHE---------------------C------------GL-----HF---QLSDL-----MEV--HHLDG--------N-------HN---------------------------H------NK------WG----------------------------------NLA---LL-----------------HQ-----HC-HDQ-----------------VH
>Bacteria_Cyanobacteria_Cylindrospermopsis_raciborskii_WP_006275918.1
NIQYKVSRLQS----KIY------QAS--L-TGD------------------------------------------------------KS----------------------------------SV----VKY-------QK-IL---------------------I-NSYSAKLLAVKKVT---QD--N-------KG--KK-TA-------------------------------------D------GD--------------------------------Q--------RI-------DL---AKNLELD--------G---K--AI-----------------------------PLTRMEI--------PK-------------S------N-G-----------------E------------------------S------R--------------NL----------------------------GI-------S-------------KM---------EDRAKQALAKMA-LEPEWE---------AKF-EPNN-YGFRP----GRSCHDAISAIESQVR-------R---R-T----------------------------SYV----LSV-DISG--CF-----DKVK------HE----------AIVEKCN-T-FP---IMERQIRAWLKSGV---------M----------------I---------GE---VFH---------------P--L-E--K----GE-PV-----EG--------------V---IS-----PLLANIA-------------------LH-G-LETHI--S-H-K-FP--------------S---V---------------------------------------------------S--P---S---E-A-------------------Q-G------K--------VGE-------------------------------------------------------------------------------------IG-------------------------------------------------EARLIRCA------HDFLVLHW-----------------EEKTIKA-V----KTEV-------------ETW-L-GE-IGLN----LNQQ--KIRMCH-TM----------EEYNGE--KP-G--------------------LDFL-----GF-----NIRTYRI-------GKY-KSNEKV-------------N----------------GESPG-------------M-L--------------------------------------------------------------------------------------------------------TK-IKP---------SEKSV---------------ERFMTDIKETL---------------------------NQ---GH-----D-KNPP-MMIKQLSRIVR-RWA-NY---FK------S----G--SHSW--EAF-G--ELE-SHR-LDKVYLNWGRKR---------FAK---NGLGYIR--------K------KIF----------HKTL-------------K---------KINTFGW------------NE-GNT-------------------L----------------F-TV-PTL-YEFPY-T--Q-H-IK----V------------EGI-KSP---------YD--------------------------------------RD-------WV---Y--WT---KRMADHP-ETPQ-------D-IKFGITQQEGKCYL---------------------C------------GQ-----NL---TVEDY-----LEI--HYIDG--------N-------KN---------------------------N------NR------KE----------------------------------NKA---VV-----------------HN-----HC-H-E-----------------SH
>Bacteria_Cyanobacteria_Dactylococcopsis_salina_PCC_8305_AFZ49408.1
KVEVNVFKLQK----RIY------RAS--R-SGD------------------------------------------------------VA----------------------------------KV----HKL-------QR-LL---------------------L-RSWNARLLAVRRIS---QD--N-------QG--KN-TA-GVDGV-----KS-----------------------LN------PS--------------------------------Q--------RL-------KL---AENLTLT--------G---K--GK-----------------------------ALRRVYI--------PK------------PG------K-A-----------------E------------------------K------R--------------GL----------------------------GI-------P-------------VM---------EDRARQAVLKLA-MEPEWE---------AKF-EPNS-YGFRP----GRSCHDAGKAIYLSVK-------Q---K-S----------------------------KWV----LDA-DISK--CF-----DRIN------HD----------VLLRKLN-T-TP---TIARQIRAWLKSGV---------L----------------D---------RG---DWM---------------P--T-N--E----GT-PQ-----GG--------------V---IS-----PLLANIA-------------------LH-G-LEEYI--K-Q-W-AE--------------TW-K--------------------------------------------------------------------------------------------GGK--------RDN-------------------------------------------------------------------------------------RW-------------------------------------------------SISIIRYA------DDFVVLHK-----------------DKSVIQQ-A----KTLI-------------EQW-L-HG-LGLE----LSES--KTRICH-TL----------NDTDET--KA-G--------------------FDFL-----GW-----NVRQYKV-------GKN-HTGKST-------------K----------------GELLG-------------F-K--------------------------------------------------------------------------------------------------------TI-IKP---------SDKSV---------------KTHYEKIV----------------------------------------------------------------------------------------------------------------------------------------------------------------------------------------------------------------------------------------------------------------------------------------------------------------------------------------------------------------------------------------KDRQTYP-L-----------------------------------------------------------------------------------------------------------------------------------------------------------------------------------------------------------------------------------------------------
>Bacteria_Cyanobacteria_Dactylococcopsis_salina_WP_015230606.1
EVEIRVFKLQK----RIY------RAS--Q-SGD------------------------------------------------------VA----------------------------------RV----HKL-------QK-LL---------------------L-RSWCAKLLAVRRIS---QD--N-------QG--KN-TA-GIDGV-----KS-----------------------LS------PK--------------------------------Q--------RL-------SL---AESLTLT--------G---K--GE-----------------------------SLRRVWI--------PK------------PG------R-K-----------------E------------------------K------R--------------GL----------------------------GI-------P-------------VM---------EDRARQALLKLA-LEPEWE---------AKF-EPNS-YGFRP----GRSCHDAGEAIYKAIN-------L---K-P----------------------------KWV----LDA-DISK--CF-----DRIN------HN----------VLLQKLN-T-TP---IMARQIRAWLKSGV---------L----------------D---------RG---DWM---------------P--T-N--E----GT-PQ-----GG--------------V---IS-----PLLANIA-------------------LH-G-LEEYI--K-Q-W-TE--------------TW-K--------------------------------------------------------------------------------------------GRK--------EKN-------------------------------------------------------------------------------------RK-------------------------------------------------SISLIRYA------DDFVVLHK-----------------DKSIIQQ-A----KMLI-------------EQW-L-HG-LGLE----ISES--KTRVCH-TL----------HETDET--KA-G--------------------FDFL-----GW-----NIRQYKV-------GKH-HSGKTA-------------H----------------KEILG-------------F-K--------------------------------------------------------------------------------------------------------TI-IKP---------SDKNI---------------KTHYEKIVEAL---------------------------DS---MR-----G-KSQE-VIIDKLNPIIR-GWC-SY---HK------T-------VCSK--ETF-Q--HID-HLV-YNKL-NRWIKRR---------HPN---KTPKWCK--------E------RYF----------HLTK-------------EKDLAKEDRKDKWVFSTPSD--V-PN---SP-VAG-------------------T----------------H-EL-WKH-AWTPI-E--R-H-IK----I------------EGT-RSP---------FD--------------------------------------GD-------WR---Y--WS---KRRGEYP-GISK-------R-VATLMKRQEGKCTR---------------------C------------GL-----YV---KDEDV-----VEV--DHIVP--------K-------AE-G---------------G---------K------DH------YK----------------------------------NLQ---LL-----------------HR-----HC-HHQ-------------------
>Bacteria_Cyanobacteria_Dolichospermum_flos-aquae_WP_168636478.1
--------------------------------------------------------------------------------------------------------------------------------------------EP-GV---------------------I-SSRSARALSVRRVT---QD--N-------QG--KK-TA-GVDGV-----KS-----------------------LT------PK--------------------------------Q--------RL-------TL---MNEIKMG--------S---K--VK-----------------------------PTRRVWI--------PK------------PG------T-E-----------------E------------------------K------R--------------PL----------------------------GI-------P-------------TM---------NDRALQALVKMA-LEPEWE---------ARF-EPNS-YGFRP----GRSCHDAVRAIFNAIR-------S---K-S----------------------------KFV----LDA-DISK--CF-----DRIN------HD----------VLLKKLN-T-YP---TLRRQIRAWLKAGV---------M----------------D---------GK---NLF---------------P--T-D--E----GT-PQ-----GG--------------V---IS-----PLLANVA-------------------LH-G-MEELI--I-G-L-AP--------------KF-DM---------------------------------------------------K--R---P---D-N-------------------T-Q----LSV--------RDK-------------------------------------------------------------------------------------LK-------------------------------------------------SISLIRYA------DDFVIVHE-----------------NLEVIKM-C----KTEI-------------EKW-L-SD-IGLE----LKPS--KTRLAH-TL----------NKLEDE--EP-G--------------------FNFL-----GF-----NIRQFPV-------GKY-NSGSKS-------------R----------------GGLLG-------------F-K--------------------------------------------------------------------------------------------------------TI-ITP---------SKESQ---------------KRHYKKVAEVI---------------------------DK---SR-----G-LDQA-TLIMKLNPIIR-GWC-NY---FS------T-------VVSQ--KIF-E--RLS-HLV-VWKL-LKWGRHR---------HRN---KGRRWIR--------L------KYF----------KTVE-------------G---------NNWTFAT------------RE-DKN-------------------P----------------L-ML-IQH-SSTEI-K--R-Y-VK----V------------KGI-ASP---------YD--------------------------------------GD-------WI---Y--WS---SRMGTHP-EVST-------K-VAKLLKRQKGKCAL---------------------C------------GN-----YF---TDGDS-----IEV--DHLVP--------T-------SL-G---------------G---------R------DT------YD----------------------------------NWQ---LL-----------------HR-----HC-HDK-------------------
>Bacteria_Cyanobacteria_Euhalothece_natronophila_WP_146297019.1
KVERVVYKLQK----RIY------KAS--L-RGD------------------------------------------------------VK----------------------------------TV----RRL-------QK-LL---------------------V-KSWSAKVLAVRRVT---QD--N-------MG--KK-TA-GVDGV-----KS-----------------------LS------PE--------------------------------A--------RM-------KL---VNQMDLG--------S---K--VK-----------------------------PARRVKI--------PK------------PN------G-------------------E------------------------I------R--------------PL----------------------------GI-------P-------------TM---------YDRALQALVKLA-LEPEWE---------AVF-EPNS-YGFRP----GRSAHDAITAIFLAIK-------Q---R-P----------------------------KYV----LDA-DISK--CF-----DRID------HE----------RLLDKLN-T-FP---KFRRQIRAWLKAGV---------M----------------E---------GK---KFS---------------A--T-S--K----GT-PQ-----GG--------------V---IS-----PLLANIA-------------------LH-G-MENEI--K-S-V-AR--------------GF-DM---------------------------------------------------R--R---K---N-G-------------------G-Q----VSW--------QTK-------------------------------------------------------------------------------------VG-------------------------------------------------SVSVIRYA------DDFVVLHK-----------------DLAAVQR-C----KEVL-------------EKW-L-GD-MGLE----LKPS--KTRIAH-TL----------ETHKNE--EA-G--------------------FDFL-----GF-----NICQKRV-------GKY-NTGR--------------VN----------------GQLLG-------------F-K--------------------------------------------------------------------------------------------------------TL-VTP---------SKDSQ---------------KKHYQRMCEVI---------------------------EK---HK-----G-SPQR-ALIAELNPIIR-GWC-NY---FK------I----G--KGCS--RVF-N--RLD-YLM-YWRL-LRWGVKR---------HQN---KGKKFVQ--------G------KYF----------RRVG-------------G---------SNWRFATP-------K---KK-GSN-------------------Q----------------Y-VL-FKH-SSTEI-V-EK-Y-VK----V------------KGQ-CSP---------YD--------------------------------------GD-------VV---Y--WS---TRLGAHP-EMPK-------R-TASLLKKQKGKCNY---------------------C------------GL-----AF---RDGDV-----WEV--DHVIP--------R-------SK-G---------------G---------K------DD------YE----------------------------------NLQ---LL-----------------HR-----HC-HDE-------------------
>Bacteria_Cyanobacteria_Fischerella_muscicola_WP_016864090.1
----------------------------------------------------------------------------------------VK----------------------------------RL----RKL-------QK-TL---------------------M-RSWSNRILAVRRVT---VE--N-------QG--KK-TA-GVDGI-----KS-----------------------LS------PA--------------------------------A--------RL-------EL---AWRLKLT--------G---K--SE-----------------------------PTRRIWI--------PK------------PG------S-N-----------------E------------------------K------R--------------PL----------------------------SI-------P-------------TI---------ESRALQAVVKTV-LEPEWE---------ALF-EPGS-YGFRP----GRSCQDAIKHIKNCIQ-------T---K-A----------------------------KYV----LDA-DVAK--CF-----DCIN------HN----------ELLRKVN-T-FP---SLRRQIKAWLKSGV---------I----------------D---------KG---VFT---------------A--T-S--S----GA-PQ-----GG--------------V---LS-----PLLANIA-------------------LH-G-LETVV--K-D-Y-VE--------------NL-AF---------------------------------------------------K--K------------------------------------LSR--------MEK-------------------------------------------------------------------------------------RR-------------------------------------------------SIGVIRYA------DDFVLLHE-----------------NKSVISG-C----MAVI-------------SEW-L-AG-IGLQ----LKPS--KTRVAH-TL-------DFNKSEDG---IA-G--------------------FDFL-----GH-----HIQQFPR-------GKY-RSDEDN-------------H----------------GRKLG-------------F-D--------------------------------------------------------------------------------------------------------TL-ITP---------SKKAI---------------LTHQREIADII---------------------------KR---HR-----L-SPQS-ALIKDLNPVIR-GWS-AY---YK------A----S-DSGTS--GDF-S--KQD-NLV-YLKL-RRWGKRR-T------GNVK---KAH------------H------LYW----------RAIG-------------N---------RKWVFAT------------EN-EDD-------------------P----------------I-RL-IAH-TEFAS-SSNK-Y-VL----V------------KSD-KSP---------YD--------------------------------------GN-------LV---Y--WS---TRLGRHP-ELPN-------R-KAILLKQQQGKCAC---------------------C------------GL-----YF---REQDV-----MEV--DHKTP--------L-------SN-G---------------G---------K------DE------WV----------------------------------NLQ---LL-----------------HR-----HC-HDE-------------------
>Bacteria_Cyanobacteria_Fischerella_thermalis_CCMEE_5319_PMB38408.1
KLERNVFKLQR----RIY------QAS--K-RGD------------------------------------------------------SR----------------------------------QV----KRL-------QR-LL---------------------I-KSWSAKTLAVRKVT---QD--N-------TG--KK-TA-GVDGV-----KS-----------------------LT------PI--------------------------------Q--------RL-------EL---IKKLNLN--------D---K--PK-----------------------------AIRRVWI--------PK------------PG------K-N-----------------E------------------------K------R--------------PL----------------------------GI-------P-------------VM---------KDRATQALVKMA-IEPQWE---------AKF-EPNS-YGFRP----GRSCHDALQALHDALR-------H---H-D----------------------------KYA----LDA-DIAG--CF-----DNIN------HE----------ALIKKMN-I-SP---YLRRIVKLWLKAGV---------L----------------D---------NN---VFH---------------P--N-E--K----GT-PQ-----GG--------------V---IS-----PLLANIA-------------------LH-G-MENLV--K-S-I--------------------------------------------------------------------------------------------------------------------------------------------------------------------------------------------------------------------NR-------------------------------------------------NTYMVRYA------DDFVVLHN-----------------ELKVIEK-C----KEAI-------------EEW-L-NG-IGLE----LKPS--KTRVVN-TL----------NKFGEE--KA-G--------------------FNFL-----GC-----NVRQYPV-------SIN-NSGKRR------K---------------------------G-------------F-K--------------------------------------------------------------------------------------------------------TI-IQP---------SKESI---------------QKHKDQIKTLV---------------------------KQ---GK-----A-KTQI-AIINELNPIIR-GWT-NY---FS------P-------NVSS--EAF-K--YLT-HFT-VQTL-MKWGRKR---------HPK---KSRQWVN--------Q------KYF----------GTHE-------------G---------YQWTFMT-----------------G-------------------K----------------F-KL-LRH-SETKI-I--R-W-VK----V------------SQD-RSP---------YD--------------------------------------GD-------WV---Y--WS---TRMARHP-EANK-------K-VAYLLNQQKGKCSH---------------------C------------GY-----RF---NTEDL-----LEI--HHIDK--------N-------HR---------------------------N------NK------WE----------------------------------NLT---LL-----------------HR-----HC-HDE-----------------VH
>Bacteria_Cyanobacteria_Fremyella_diplosiphon_Fd33_ACV70147.1
KTQRLVFKLQK----RIY------RAS--E-RGD------------------------------------------------------VK----------------------------------AV----RRL-------QR-LL---------------------T-KSWNAKAVAVRKVT---QD--N-------QG--KN-TP-GVDGV-----SR-----------------------LR------NH--------------------------------Q--------KI-------HL---ANNLNLS--------D---K--SQ-----------------------------PTKRVWI--------PK------------PG------S-G-----------------E------------------------M------R--------------PL----------------------------GI-------P-------------TM---------KERAKQALLKLA-LEPEWE---------AKF-EPNS-YGFRP----GRSCHDAITAIYNGIV-------Q---K-P----------------------------KYV----LDA-DIEK--CF-----DRIN------HK----------KLLDKLN-T-TP---TFRRQIRAWLKSGV---------M----------------D---------GK---TLF---------------P--T-E--E----GT-PQ-----GG--------------V---IS-----PLLANIA-------------------LH-G-IEEML--T-K-N-FS-------------------------------------------------------------------------------------------------------R-R----TGK--------TSR-------------------------------------------------------------------------------------KR-------------------------------------------------KPSFVRYA------DDFVLMDE-----------------SLEVVLE-A----KQLI-------------ETW-L-SE-MGLV----LKES--KTRITH-TF----------MKYEE---KV-G--------------------FDFL-----GF-----HIRQYPC-------SDK-QSGSVGG------------T----------------ERKRG-------------Y-K--------------------------------------------------------------------------------------------------------TF-IRP---------SKEAI---------------KRHLNKIDDLL---------------------------ER---NG-----K-SSQE-QVINALNPVIR-GWA-AY---YS------T-------V---------------------------------------------------------------------------------------------------------------------------------------------------------------------------------------------------------------------------------------------------------------------------------------------------------------------------------------------------------------------------------------------------------------------------------------------------------------------------------------------------------------------------------------------------------------
>Bacteria_Cyanobacteria_Geminocystis_herdmanii_WP_083879539.1
VVEKQVFRLQK----RIY------RAS--Q-NGN------------------------------------------------------VK----------------------------------LV----HSL-------QR-LL---------------------V-KSYYGKLLATRKVT---QD--N-------QG--KK-TA-GVDGV-----KS-----------------------LT------PK--------------------------------Q--------RL-------EI---TGQIKLR--------G---K--CK-----------------------------PTRRVNI--------PK------------PN--------G-----------------E------------------------T------R--------------PL----------------------------GI-------P-------------CI---------EDRIKQCLVKLA-LEPQWE---------AKF-EPNS-YGSRP----ARSCHDAIQAIFKSIR-------Y---K-P----------------------------KYI----LDA-DIAK--CF-----DRIN------HD----------KLLTKLE-T-YP---QLRREIKSWLKSGY---------M----------------D---------NK---QLF---------------P--T-K--E----GT-PQ-----GG--------------V---IS-----PLLSNIA-------------------LH-G-MEIEL--K-K-F-AG--------------T----------------------------------------------------------------------------------------W-K----GGK--------ENN-------------------------------------------------------------------------------------MD-------------------------------------------------SLSIIRYA------DDFVILHK-----------------DIERIIQ-C----KEII-------------ENW-L-EE-LGLE----LKPS--KTRISH-TL--------NRYEGN-----T-G--------------------FDFL-----GF-----NIRQYEV-------GKT-HTGLSTIGVP-----------------------------LG-------------Y-K--------------------------------------------------------------------------------------------------------TI-IKP---------SKNKI---------------KSHIKKIGDII---------------------------RK---HK-----S-SPQI-TLIKELNPIIR-GWA-NY---YS------S-------VCSK--EIY-S--KCD-HIL-YQQL-KRWAERR---------HPN---KNKSWVA--------K------KYW----------HTYG-------------L---------RTWVFST--------K---DE---D-------------------G----------------M-KL-LSH-SETEI-K--R-H-TK----V------------KGE-KSP---------FD--------------------------------------WD-------WI---Y--WT---ARIGKHP-EVSM-------R-MTTLLKKQKGKCSQ---------------------C------------GL-----NF---KDGDL-----LEI--DHIIP--------K-------SK-G---------------G---------K------EM------YN----------------------------------NLQ---VL-----------------HR-----HC-HDE-------------------
>Bacteria_Cyanobacteria_Gloeobacter_violaceus_WP_011140181.1
QIQRRVFKLQT----RIF------KAS--Q-RGD------------------------------------------------------FK----------------------------------AV----RKL-------QK-LL---------------------I-RSWSARCLAVRRVT---QD--N-------QG--KK-TA-GVDGV-----KS-----------------------LT------PK--------------------------------A--------RL-------AL---TKNLRIS--------E---K--AK-----------------------------PMRRVWI--------AK------------PG------T-Q-----------------E------------------------K------R--------------PL----------------------------GI-------P-------------TM---------TDRARQALLTLA-LEPEWE---------ARF-EPNS-YGFRP----GRSCHDALQAIYNAIR-------Q---Q-S----------------------------KFV----LDA-DIAK--CF-----DRID------QQ----------ALLKKMN-T-SS---AIRRQIRAWLKAGV---------M----------------E---------GS---ELF---------------P--T-P--T----GT-PQ-----GG--------------V---IS-----PLLANIA-------------------LH-G-MEERV--K-Q-V--------------------------------------------------------------------------------------------------------------------------------------------------------------------------------------------------------------------SK-------------------------------------------------MAQLIRYA------DDFVCIHT-----------------DQQIVQS-C----QTVL-------------EEW-L-AG-MGLE----LKPS--KTRIAH-TL----------LLEEG---QP-G--------------------FDFL-----GF-----TVRQFPV-------GKY-HTGTNS-------------R----------------GKPLG-------------F-K--------------------------------------------------------------------------------------------------------TI-IKP---------SKKSI---------------KTHTEKLRRII---------------------------HK---HK-----A-QPQS-FLIEHLNPIIR-GWT-HF---FS------K-------VVSG--ATF-K--KLD-RTL-YMQL-KAWATSH---------HRN---QSQKWLA--------R------KYW----------LTIG-------------T---------QNWCFAV------------QK-GEG-------------------I----------------K-RL-VQH-SDRPI-T--R-H-VK----V------------KER-RSP---------YD--------------------------------------GD-------WV---Y--WS---NRIGQHP-QIKA-------E-VARLLKSQTGKCTH---------------------C------------GL-----YF---MNGEL-----LEV--DHRKP--------K-------RF-G---------------G---------R------NI------SS----------------------------------NKQ---LL-----------------HR-----HC-HHQ-------------------
>Bacteria_Cyanobacteria_Gloeothece_citriformis_WP_015956287.1
QLERRVFKLQK----RIY------QAA--S-RGN------------------------------------------------------VR----------------------------------TV----RRL-------QK-TL---------------------L-RSWSAKMLAVRRVT---QD--N-------QG--KK-TA-GVDGV-----KS-----------------------LT------PK--------------------------------Q--------RM-------NL---VGQLKLT--------C---K--TK-----------------------------PTRRVWI--------PK------------PG------K-D-----------------E------------------------K------R--------------PF----------------------------LI-------P-------------CM---------SDRALQALVKIA-LEPEWE---------AKF-EPNS-YGFRP----GRGCHDAIGAIFNQLG-------A---K-A----------------------------KYV----LDA-DISK--CF-----DKIN------HE----------KLLQKLN-T-FP---TLRRQIRAWLKAGV---------M----------------D---------GN---KLF---------------P--T-E--E----GT-PQ-----GG--------------V---VS-----PLLANIA-------------------LH-G-MEEII--K-S-F-AQ--------------NP-GE---------------------------------------------------L--R---Q---E-F-------------------S------NRG--------KGR-------------------------------------------------------------------------------------EQ-------------------------------------------------SISLIRYA------DDFVLIHE-----------------SLAVVEK-G----KEII-------------ETW-L-RE-LGLT----LKPE--KTQITH-TL----------DKHQG---KV-G--------------------FNFL-----GF-----NIRHYKR-------SRH-KSMKNN-------------K----------------GISLG-------------F-T--------------------------------------------------------------------------------------------------------LT-IKP---------TREKV---------------LEHYKKLRDIV---------------------------DA---HK-----A-ISQI-VLISKLNPIIR-GWA-NY---YN------T-------VVSS--KEK-S--LLD-HLL-FLKL-SSWAKRR---------HPN---KGVKEIM--------E------KYW----------HIKQ-------------L---------GKWNFCT--------L---KN-GEP-------------------E----------------I-LL-LKH-SEIHH-K--D-H-VK----V------------KGN-ASP---------YD--------------------------------------GD-------LI---Y--WS---TRMGANP-LMPT-------R-ISTLLKKQKGKCAH---------------------C------------GL-----FF---KEGDK-----LEV--DHIIP--------K-------SL-G---------------G---------R------DE------YK----------------------------------NWQ---LL-----------------HR-----HC-HDE-------------------
>Bacteria_Cyanobacteria_Gloeothece_verrucosa_PCC_7822_ADN12075.1
TLERRVFKLQK----RIY------KAA--E-RGD------------------------------------------------------NK----------------------------------AV----RRL-------QK-TL---------------------A-NSWSAKALATRKVT---QD--N-------KG--KK-IA-GIDGI-----KW-----------------------LN------SP--------------------------------Q--------KI-------QL---AQTLKLN--------G---K--AK-----------------------------AARQIEI--------PQ------------DE------R-K-----------------E------------------------K------P--------------PF----------------------------KI-------P-------------TL---------EDRAKQALLQLA-LEPEWE---------AKF-DGNS-YGKRP----KRSYHDAIEAIFSAIK-------Q---Q-P----------------------------KYV----LDA-DLSQ--CF-----DTIT------PE----------KLLAKLN-S-LP---KFRRQIKTWLKSGL---------I----------------D---------SA---KFF---------------E--Y-P--E----GT-AQ-----SR--------------G---IS-----PLLANIV-------------------LH-A-LENDL--K-R-K-FS--------------R----------------------------------------------------------------------------------------Q-N----LGM--------VPQ----------------------------------------------------------------------------------------------------------------------------------------LPDMIRYA------DDFVILHP-----------------DLNTVIK-C----KEFI-------------AQW-L-SE-MGLN----LKPE--KTNITH-TL----------NNHQGKT----G--------------------FDFL-----GF-----KIKQFKV-------SKN-LSSQ------------------------------------G-------------F-K--------------------------------------------------------------------------------------------------------TL-ITP---------SQKAQ---------------EQHLKAIHKVI---------------------------YD---LS-----N-ASQE-SLIRKLNPIIQ-GWC-QY---YS------P-------LCST--EIL-A--KID-HLI-QIKL-MRWGFRK---------HNG---KSKAWVI--------N------KYW----------NTVN-------------G---------DNWVFSQ------------QE-NGA-------------------I--T-------------E-KL-MRH------------H-RQ----V-------------------------------------------------------------------------------------------------------------K-DSHVNRVER-------------------------------------------------------------SQI--SHQLK--------T-------RN-------------------------------------------------------------------------------------------------------HV-----SCIHDK-------------------
>Bacteria_Cyanobacteria_Gloeothece_verrucosa_WP_013322552.1
QVERRVYKLQK----RIF------QAA--S-RGD------------------------------------------------------VR----------------------------------TV----RRL-------QK-TL---------------------L-RSWSAKTLAVRKVT---QD--N-------QG--KK-TA-GIDGI-----KS-----------------------LS------PS--------------------------------K--------RL-------EL---VKKLRLT--------N---K--AK-----------------------------ATRRVWI--------PK------------AK------R-N-----------------E------------------------K------R--------------PL----------------------------GI-------P-------------CM---------SDRALQALVKIA-LEPEWE---------AYF-ETNS-YGFRP----GRGCHDAIEAIYLHLR-------G---K-A----------------------------KYV----LDA-DITK--CF-----DKIN------HE----------KLLQKLN-T-FP---TMRRQIRAWLKAGV---------M----------------D---------EG---KLF---------------P--T-E--E----GT-PQ-----GG--------------V---VS-----PLLANIA-------------------LH-G-MEEII--K-S-F-AE--------------NP-KE---------------------------------------------------L--K---R---E-F-------------------S-V----NNK--------RDR-------------------------------------------------------------------------------------RK-------------------------------------------------SIALIRYA------DDFVLIHE-----------------SLAVVEK-G----KEII-------------ETW-L-SE-LGLT----LKPE--KTRITH-TL----------EKYQG---NV-G--------------------FNFL-----GF-----NIRHHKC-------GQH-RDMKST-------------N----------------GKHLG-------------Y-T--------------------------------------------------------------------------------------------------------LT-IKP---------QKEKV---------------LEHYKKLRDII---------------------------DT---YK-----A-APQT-SLIAKLNPVIR-GWS-NY---YS------T-------VVSS--EEK-S--FLD-YLL-FKKL-SSWAKSR---------HPK---QGVKEIM--------E------KYW----------HNKK-------------V---------GKWNFCT--------L---KN-GKP-------------------E----------------F-QL-LKH-SEIHH-K--K-H-KK----V------------EGN-ASP---------YN--------------------------------------GK-------LI---Y--WS---IRKGENP-LMPK-------R-ITKLLKEQKGKCNH---------------------C------------GL-----FF---SEGDK-----LEV--DHIIP--------K-------SS-G---------------G---------R------DE------YE----------------------------------NLQ---LL-----------------HR-----HC-HDE-------------------
>Bacteria_Cyanobacteria_Halomicronema_hongdechloris_C2206_ASC73360.1
KLERKVFKLQT----RIF------KAS--H-RGD------------------------------------------------------VK----------------------------------AV----RRL-------QK-TL---------------------I-RSWSAKSLAVRRVS---QD--N-------QG--KR-TA-GVDGI-----KS-----------------------LT------PE--------------------------------Q--------RL-------EL---VSQLRLL--------G---R--AK-----------------------------PTRRVWI--------PK------------PG------G-KA----------------E------------------------K------R--------------PL----------------------------GI-------P-------------TL---------ADRALQALVKLA-LEPEWE---------ARF-EANS-YGFRP----GRGCHDAIEAIYNGIL-------L---K-A----------------------------KYV----LDA-DISK--CF-----DQID------QD----------ALLAKIN-T-FA---TLRRQIRAWLKSGV---------W----------------D---------QG---QWF---------------A--T-T--T----GT-PQ-----GG--------------V---LS-----PLLANIA-------------------LH-G-METLI--K-Q-A-FP--------------K----------------------------------------------------------------------------------------T-W---DAQM--------KGH-------------------------------------------------------------------------------------IQ-------------------------------------------------PPHLIRYA------DDFVVFHA-----------------DLTIVQQ-C----QQIL-------------VEW-L-AQ-MGLT----LHPE--KTRITH-TL----------HPHEG---HI-G--------------------FDFL-----GF-----TVRQFPA-------GKH-HTAHNA-------------Y----------------GTPLG-------------F-K--------------------------------------------------------------------------------------------------------TL-IQP---------SRTSI---------------QRHQQKLKQIL---------------------------QR---HQ-----A-ATQS-QLIDALNPVII-GWS-NY---FS------T-------GVSS--HAY-Q--GLD-NWL-YIQL-KNWATHR---------HPR---KSQHWIA--------H------RYW----------LIDR-------------D---------EGWTFAA------------ST-PEG-------------------I----------------Q-RL-ARH-SHTAI-Q--R-H-IK----V------------QGQ-RSV---------FD--------------------------------------AD-------WI---Y--WS---TRMGRHP-QVNQ-------R-VARLLKRQQGKCAV---------------------C------------HL-----FF---KDRDL-----LEI--DHFIP--------R-------AQ-G---------------G---------K------DE------IN----------------------------------NLQ---LL-----------------HR-----HC-HDV-------------------
>Bacteria_Cyanobacteria_Halomicronema_hongdechloris_WP_080806088.1
KLERKVFKLQT----RIF------KAS--H-RGD------------------------------------------------------VK----------------------------------AV----RRL-------QK-TL---------------------I-RSWSAKSLAVRRVS---QD--N-------QG--KR-TA-GVDGI-----KS-----------------------LT------PE--------------------------------Q--------RL-------EL---VSQLRLL--------G---R--AK-----------------------------PTRRVWI--------PK------------PG------G-KA----------------E------------------------K------R--------------PL----------------------------GI-------P-------------TL---------ADRALQALVKLA-LEPEWE---------ARF-EANS-YGFRP----GRGCHDAIEAIYNGIL-------L---K-A----------------------------KYV----LDA-DISK--CF-----DQID------QD----------ALLAKIN-T-FA---TLRRQIRAWLKSGV---------W----------------D---------QG---QWF---------------A--T-T--T----GT-PQ-----GG--------------V---LS-----PLLANIA-------------------LH-G-METLI--K-Q-A-FP--------------K----------------------------------------------------------------------------------------T-W---DAQM--------KGH-------------------------------------------------------------------------------------IQ-------------------------------------------------PPHLIRYA------DDFVVFHA-----------------DLTIVQQ-C----QQIL-------------VEW-L-AQ-MGLT----LHPE--KTRITH-TL----------HPHEG---HI-G--------------------FDFL-----GF-----TVRQFPA-------GKH-HTAHNA-------------Y----------------GTPLG-------------F-K--------------------------------------------------------------------------------------------------------TL-IQP---------SRTSI---------------QRHQQKLKQIL---------------------------QR---HQ-----A-ATQS-QLIDALNPVII-GWS-NY---FS------T-------GVSS--HAY-Q--GLD-NWL-YIQL-KNWATHR---------HPR---KSQHWIA--------H------RYW----------LIDR-------------D---------EGWTFAA------------ST-PEG-------------------I----------------Q-RL-ARH-SHTAI-Q--R-H-IK----V------------QGQ-RSV---------FD--------------------------------------AD-------WI---Y--WS---TRMGRHP-QVNQ-------R-VARLLKRQQGKCAV---------------------C------------HL-----FF---KDRDL-----LEI--DHFIP--------R-------AQ-G---------------G---------K------DE------IN----------------------------------NLQ---LL-----------------HR-----HC-HDV-------------------
>Bacteria_Cyanobacteria_Hydrococcus_rivularis_WP_073600889.1
QTQRLVFKLQK----RIY------RAS--E-RGD------------------------------------------------------VK----------------------------------AV----RRL-------QR-LL---------------------T-KSWNAKAVAVRKVT---QD--N-------QG--KN-TS-GVDGV-----SR-----------------------LR------NH--------------------------------Q--------KI-------HL---ANNLNLS--------D---K--SQ-----------------------------PTKRVWI--------PK------------PG------S-V-----------------E------------------------M------R--------------PL----------------------------GI-------P-------------TM---------RERAKQALLKLA-LEPEWE---------AKF-EPNS-YGFRP----GRSCHDAIAAIYNGIV-------Q---K-P----------------------------KYV----LDA-DIEK--CF-----DRIN------HE----------KLLDKLN-T-TP---TFRRQIRAWLKSGV---------M----------------D---------GK---TLF---------------P--T-E--E----GT-PQ-----GG--------------V---IS-----PLLANIA-------------------LH-G-IEEML--T-K-N-FS-------------------------------------------------------------------------------------------------------R-R----TGK--------TSR-------------------------------------------------------------------------------------KR-------------------------------------------------KPSFVRYA------DDFVLMDE-----------------SLEVVLE-A----KQLI-------------ETW-L-SE-MGLV----LKES--KTRITH-TF----------MKYEE---KV-G--------------------FDFL-----GF-----HIRQYPC-------SDK-QSGSVGG------------T----------------ERKRG-------------H-K--------------------------------------------------------------------------------------------------------TF-IRP---------SKEAI---------------KRHLNKIDDLL---------------------------ER---NG-----K-SSQE-QVINALNPVIR-GWA-AY---YS------T-------VASS--HTF-N--NMD-SIL-YQKL-FAWAKKR--------KNRG---QNNTELV--------S------NYW----------GVNR-------------G---------LGWKFMTP---------------DN-------------------E----------------Y-VL-ERY-RDTHI-K--R-H-IK----I------------KGE-RSP---------YD--------------------------------------GD-------LT---Y--WS---NRLAQHP-MLRH-------V-VAKLLIKQEKKCSE---------------------C------------HL-----MF---TSEDI-----MEV--HHIDQ--------N-------R------------------G---------N------NK------LN----------------------------------NLT---LV-----------------HR-----HC-HDT-------------------
>Bacteria_Cyanobacteria_Hyella_patelloides_LEGE_07179_VEP12580.1
KVDSRIFKLQK----RIY------RAS--Q-TED------------------------------------------------------YK----------------------------------LV----HKL-------QK-LM---------------------V-KSWYGKLLAVRKVT---QE--N-------KG--KV-TA-GIDGI-----KS-----------------------VP------SS--------------------------------K--------RL-------SL---VNQLAID--------G---I--AN-----------------------------PTRRVWI--------PK------------PG------K-K-----------------E------------------------M------R--------------PL----------------------------GI-------P-------------TI---------LDRAKQTLLKLA-LEPEWE---------ARF-EPNS-FGFRP----GRSCHDALTAIKDSIR-------Y---K-P----------------------------KFV----LDA-DISK--CF-----DNIN------HD----------SLLTKIN-T-LP---YFRKQINSWLKSGV---------I----------------D-------------------------------------------------------------------------------------------------------------------------------------------------------------------------------------------------------------------------------------------------------------------------------------------------------------------------------------------------------------------------------------------------------------------------------------------------------------------------------------------------------------------------------------------------------------F-----SI----------------------------------------------------------------------------------------------------------------------------------------------------------------------------------------------------------------------------------------------------------------------------------------------------------------------------------------------------------------------------------------------------------------------------------------------------------------------------------------------------------------------------------------------------------------------------------------------------------------------MGR---------------------------------------------------------------------------------------------------------------------------------------------------------------------------------------------------------------------------------------------------------
>Bacteria_Cyanobacteria_Hyella_patelloides_WP_144874109.1
KIQKTVYKMQK----RIY------RAY--I-SGD------------------------------------------------------VR----------------------------------KG----RRL-------QK-TL---------------------I-NSYYNRLLSVRKVT---QD--N-------QG--KK-TA-GVDQV-----KS-----------------------LT------PK--------------------------------Q--------RL-------EL---AKNLKLG--------D---K--SQ-----------------------------PIRRVWI--------PK------------PG------K-D-----------------E------------------------K------R--------------PL----------------------------GI-------P-------------VM---------RDRAVQAVTKAA-LEPEWE---------AKF-EGNS-FGFRP----GRSAHDAIEAIFNQIR-------F---K-S----------------------------KFV----LDA-DISK--CF-----DQIN------HQ----------RLLAKIN-T-FP---KIRKQIRAWLKADI---------C----------------D--------WFK--HERT---------------P--N-H--K----GT-PQ-----GG--------------V---IS-----PLLSNIA-------------------LH-G-MENRI--K-Q----------------------------------------------------------------------------------------------------------------------------------------------------------------------------------------------------------------------VK-------------------------------------------------GASLIRYA------DDFVIFHE-----------------NLDVLKQ-C----QKII-------------CEW-L-AQ-FDLE----LKPS--KTRIVH-TF----------NKLDDN--QP-G--------------------FDFL-----GF-----NIRQYKV-------GKY-QSGKNT-------------K----------------GELLG-------------F-K--------------------------------------------------------------------------------------------------------TI-IKP---------SKESV---------------KRHYQKLSETV---------------------------KR---LN-----A-APQS-KLIKELNPIIR-GWC-NY---FK------S-------VCSK--EIF-S--ELY-RLT-HIRI-RRWADRR---------HPN---KNKYWVT--------K------KYW----------TTIG-------------N---------DNWVFGC------------KY-QDN-------------------T----------------F-EL-IKH-SKIAI-A--R-H-TK----V------------KGE-FSP---------YD--------------------------------------GN-------TM---Y--WA---KRMKKHP-ELKD-------S-IAKMLHKQDGKCNW---------------------C------------KL-----PF---QEGDV-----LED--DHITA--------R-------KA-G---------------G---------N------NS------LK----------------------------------NRQ---LL-----------------HK-----HC-HDE-------------------
>Bacteria_Cyanobacteria_Kamptonema_WP_007355549.1
KLERVTFKLQK----RIF------QAS--T-RGD------------------------------------------------------VK----------------------------------AC----RKL-------QH-TL---------------------I-RSWSAKCIAVRMVT---QD--N-------QG--KN-TA-GVDGV-----KS-----------------------LT------PK--------------------------------Q--------RT-------NL---VGKLLLT--------G---K--AK-----------------------------PTRRVMI--------PK------------PG------I-T-----------------E------------------------T------R--------------PL----------------------------GI-------P-------------TI---------NDRALQALCKMA-LEPEWE---------AKF-EPNS-YGFRP----GRSCHDAIEAIFNSIS-------K---K-A----------------------------KYV----LDA-DIAK--CF-----DRID------HK----------ALLSKIN-T-YP---TLSRQLKVWLKAGY---------C----------------V---------DK---KFF---------------P--T-N--D----GT-PQ-----GG--------------V---IS-----PLLANIA-------------------LH-G-MEERV--M-Q-Y-AE--------------IL-KG--------------------------------------------------------------------------------------------SK--------RNN-------------------------------------------------------------------------------------RH-------------------------------------------------ALSLIRYA------DDFVIIHE-----------------DVNVVKN-C----QEII-------------ANW-L-CD-MGLE----LKPS--KTRLTH-TL----------NEIEG---NV-G--------------------FEFL-----GF-----HVQQHKV-------GNY-RSAKNS-------------Q----------------GKLLG-------------F-T--------------------------------------------------------------------------------------------------------TL-ITP---------SKAKV---------------KTHLAKIGEVI---------------------------DT---HK-----T-APQA-ALISKLNPIIR-GWS-NY---YS------T-------VVSK--DTF-S--KVD-HLI-WQKL-RAWARKRGK------GDIN---KD--------------------KYW----------RTVG-------------D---------RNWCFST------------ED-E--------------------------------------I-EL-HTH-TETPI-V--R-H-TK----V------------KGE-ASP---------FD--------------------------------------GN-------WI---Y--WS---KRRGEYP-ETPN-------R-VATLIKKQKGVCPH---------------------C------------GL-----YF---TSTDI-----VEV--DHIKP--------T-------SS-G---------------G---------K------DT------YD----------------------------------NLQ---LL-----------------HR-----HC-HDT-------------------
>Bacteria_Cyanobacteria_Leptolyngbya_boryana_IAM_M-101_BAS60404.1
----------------------------------------------------------------------------------------------------------------------------------------------------------------------M-KSRSAKLLAVRRVT---QD--N-------QG--KS-TA-GIDGI-----KS-----------------------LT------PD--------------------------------Q--------RL-------HL---VNFLTLS--------G---K--AK-----------------------------PTRRAMI--------PK------------PG------T-T-----------------E------------------------K------R--------------PL----------------------------GI-------P-------------CM---------IERAKQMLVKLA-LEPEWE---------AMF-ESCT-YGFRP----GRGAHDAIEAIFLSIK-------H---K-S----------------------------KYV----LDA-DILK--CF-----DKIN------QE----------KLLEKLN-T-FP---KLAKQIKAWLKSGV---------V----------------M---------EG---QLF---------------P--T-P--E----GT-PQ-----GG--------------N---LS-----PLLALVA-------------------LH-G-LETAI--R-G-S-IR--------------Q-----------------------------------------------------------------------------------------------SIK--------AQK----------------------------------------------------------------------------------------------------------------------------------------QLTVVFYA------DDFVILDP-----------------SLDTIQK-C----KLAA-------------QAW-L-QE-MSLE----LKPS--KTCISH-TL----------TPYEG---KV-G--------------------FDFL-----GF-----NIRQYLV-------GKH-QSGRNW-------------K----------------GERLG-------------F-K--------------------------------------------------------------------------------------------------------TI-IKP---------SKQKI---------------KLHMEALSNII---------------------------KR---HK-----T-ASQE-GLIGQLNPLIR-GWC-NY---YS------T-------VCSS--KIF-S--RCD-WIL-QSSQLRAWARYRTK-------------RWNLKTF--------N------RYW----------HNVD-----------------------GKLTFST----------------QS-------------------G----------------V-EL-ISH-TDTAI-K--R-H-LK----V------------KGD-RSY---------FD--------------------------------------GD-------VI---Y--WS---TRQGKHP-EVPN-------R-VARLLKKYRGKCPE---------------------C------------GL-----LF---VEGDL-----IEV--DHIIP--------K-------RK-G---------------G---------T------DH------FE----------------------------------NLQ---PL-----------------HR-----HC-HDV-------------------
>Bacteria_Cyanobacteria_Leptolyngbya_boryana_NIES-2135_BAY59166.1
KLERRVYKLQT----RIY------QSS--Q-RGD------------------------------------------------------VR----------------------------------AV----RRL-------QK-TL---------------------M-KSWSARALAVRRVT---QD--N-------CG--KK-TA-GVDGV-----KS-----------------------LT------PK--------------------------------R--------RL-------NL---VSQLKLG--------S---K--VS-----------------------------PTRRVWI--------PK------------PG------R-E-----------------E------------------------K------R--------------PL----------------------------GI-------P-------------TT---------KDRALQALVKLA-LEPEWE---------ARF-EPNS-YGFRV----GRSCHDAIEAIFNEIR-------Y---K-P----------------------------KFV----LDA-DIKS--CF-----DRID------HQ----------ALLRKLN-T-FP---TLHRQIRAWLKAGV---------I----------------D---------AK---QLF---------------P--T-S--E----GT-PQ-----GG--------------------------------------------------------------------------------------------------------------------------------------------------------C-S-------------------------------------------------------------------------------------------------------------------------------------------------------------------------------------------------------------------------------------------------------------------------------------------------------------------------------------------------------------------------------------------------------------------------------------------------------------------------------------------------------------------------------------------------------------------------------------------------------------------------ALRS-AV--------------------------------------------------------------------------------------------------------------------------------------------------------------------------------------------------------------------------------------------------------------------------------------------------------------------------------W------------------------------------------------------------------------------------------------------------------------------------------------------------------------------------------------------------------------------------------------------------------
>Bacteria_Cyanobacteria_Leptolyngbya_valderiana_WP_082901502.1
KVERVVFKLQK----RIF------QAS--Q-RGD------------------------------------------------------VR----------------------------------AV----RKL-------QK-TL---------------------I-NSWSAKVLAVRRVT---QD--N-------QG--KK-TA-GIDGV-----KS-----------------------LT------PK--------------------------------Q--------RL-------EL---VNRLRLN--------Q---K--AK-----------------------------PTRRVWI--------LK------------PG------R-E-----------------E------------------------K------R--------------PL----------------------------GI-------P-------------TM---------YDRATQALVKAA-LEPEWE---------AKF-EPNS-YGFRP----GRSCHDAIGAIFNAIR-------Y---K-A----------------------------KYV----LDA-DIAQ--CF-----DRIN------HD----------ALLAKIN-T-SP---TIRRQIRAWLKAGV---------I----------------DWSNYANR--QK---GYS---------------P--T-E--E----GT-PQ-----GG--------------V---IS-----PLLANIA-------------------LH-G-MENRI--E-Q-Y-AA--------------TL-PC---------------------------------------------------R--P---G---Y-G----------------------------K--------KVN-------------------------------------------------------------------------------------QM-------------------------------------------------SLSLVRYA------DDFVILHE-----------------DLAVIQK-C----QHII-------------ADW-L-SD-IGLE----LKPS--KTRTSH-TL----------TEYSG---NI-G--------------------FDFL-----GF-----NIKQHPV-------GKY-QTGKST-------------N----------------KEPLG-------------F-K--------------------------------------------------------------------------------------------------------TI-ITP---------SKKSV---------------KGHCKKITAII---------------------------KE---HN-----A-APQA-ALIARLNPVIR-GWC-NY---FS------T-------VVSQ--ETF-G--KLS-HIT-FKQL-WAWAKRRCK------KESN---------A--------K------KYW----------REIE-------------G---------RKWTFAA------------PD-GLK---------------------------------------L-AEH-PDTQI-K--R-H-IK----V------------NGN-QSP---------YD--------------------------------------GD-------WV---Y--WS---QRLRNYP-ETPK-------T-LSELLKKQKGRCSQ---------------------C------------GL-----YF---SSDSL-----VEI--HHIDK--------N-------RK---------------------------N------NK------RT----------------------------------NLM---AI-----------------HR-----HC-HDI-----------------LH
>Bacteria_Cyanobacteria_Limnoraphis_robusta_CS-951_KMW70222.1
KAERCVFKLQK----RIF------KAS--Q-QGN------------------------------------------------------VR----------------------------------LV----HKL-------QR-LL---------------------Q-KSWHAKLLAVRRVS---QD--N-------QG--KK-TA-GIDGV-----KS-----------------------LT------PK--------------------------------Q--------RM-------AL---ANNLKLG--------N---K--SK-----------------------------PTRRVWI--------PK------------SN------T-D-----------------E------------------------K------R--------------PL----------------------------GI-------P-------------TL---------YERALQALVKLA-LEPEWE---------AKF-EPNS-YGFRP----ARSAHDAIGAIYTSIN-------K---K-P----------------------------KYV----LDA-DISK--CF-----DKIN------HQ----------KLLAKLQ-T-YP---KLRQQIKAWLKSGV---------M----------------D---------GK---DLF---------------P--T-H--E----GT-PQ-----GG--------------V---IS-----PLLANIA-------------------LH-G-MEERV--K-Q-Y-AR--------------TL-K---------------------------------------------------------------------------------------------GN--------KSKN------------------------------------------------------------------------------------EQ-------------------------------------------------TLALIRYA------DDFVVLHE-----------------DLKVVKE-C----QEII-------------NEW-L-AV-MGLE-----------------------------------------------------------------------------------------------------------------------------------------------------------------------------------------------------------------------------------------------------------------------------------------------------------------------------------------------------------------------------------------------------------------------------------------------------------------------------------------------------------------------------------------------------------------------------------------------------------------------------------------------------------------------------------------------------------------------------------------------------------------------------------------------------------------------------------------------------------------------------------------------------------------------------------------------------------------
>Bacteria_Cyanobacteria_Limnoraphis_robusta_WP_046278574.1
KVQRVVFKLQK----RIY------QAS--L-SGQ------------------------------------------------------NA----------------------------------KA----RKL-------QK-LL---------------------V-KSYYAKLLAIRKVT---QD--N-------LG--KK-TA-GVDGI-----KS-----------------------IT------PK--------------------------------Q--------RL-------EL---AQNLSKY--------Q---K--AK-----------------------------PLRRKWI--------PK------------PN--------G-----------------E------------------------K------R--------------PL----------------------------GI-------P-------------TI---------QDRVRQALVKSA-LEPQWE---------ARF-EGES-YGFRP----GRSAHDAMSRIFQSIN-------K---D-E----------------------------YYI----LDA-DISK--CF-----DQIN------HE----------HLLSKID-C-PS---TIKAQIKQWLKAGV---------M----------------D---------NG---IFE---------------A--T-E--A----GT-PQ-----GG--------------V---IS-----PLLANIA-------------------LD-G-MIRFV--E-K-C-YP--------------K----------------------------------------------------------------------------------------G-T----NNN--------KNY-----------------------------------------------------------------------------------------------------------------------------------------AKIIRYA------DDFVVISP-----------------QLEVIQQ-C----QVVI-------------EEW-L-KP-IGLE----LKPA--KTRICH-TL--------REIKVNGLKVKP-G--------------------FDFL-----GW-----NFRQHSV-------GKH-HSGK-TGG----------KN----------------SKLIG-------------F-K--------------------------------------------------------------------------------------------------------TI-IKP---------SKKAI---------------KAHSDKVKEVI---------------------------KT---HK-----T-APQY-ALIKRLNPVIR-GWC-NY---HS------K-------AVSK--ETF-S--SLD-HIT-WQRL-RAWTVSR---------SGK---ASYKKL---------K------HYF----------R----------------------RNGNKAWSFET--------K---D------------------------G----------------F-KL-TTH-AETPI-T--R-H-VT----V------------RPE-ASP---------YD--------------------------------------GN-------WT---Y--WS---ARKGTSY-DVPK-------R-VATLLKKQKGKCNF---------------------C------------GQ-----YF---SPEDI-----VEI--DHILP--------T-------SL-G---------------G---------K------NE------YK----------------------------------NLQ---LL-----------------HR-----HC-HDT-------------------
>Bacteria_Cyanobacteria_Limnospira_fusiformis_SAG_85.79_QJB26005.1
SIERRVFRLQK----RIH------QAE--R-RGD------------------------------------------------------IK----------------------------------TV----RGL-------QK-LL---------------------L-KSWSARMLAARRVT---QD--N-------QG--KK-TA-GVDGV-----KS-----------------------LS------PK--------------------------------A--------RM-------RL---VGQLKLN--------S---K--AK-----------------------------PARRVWI--------PK------------PG------R-D-----------------E------------------------K------R--------------PL----------------------------GI-------P-------------TI---------YDRALQALVKMA-LEPQWE---------AKF-EPNS-YGLRP----GRSCQDAIGAIFNAIR-------C---K-P----------------------------KWV----LDA-DIAK--CF-----DRID------HG----------KLLDKLE-T-IP---AIRRQIRAWLKAGV---------I----------------D---------SG---QLF---------------P--T-D--E----GT-PQ-----GG--------------V---IS-----PLLANIA-------------------LH-G-MEESI--K-E-L-VE--------------QL-P-------------------------------------------------------------------------------------------GKGS--------RTNR------------------------------------------------------------------------------------RR-------------------------------------------------AVSLIRYA------DDFVIIHE-----------------NLGVIEK-C----RDHI-------------QEW-L-KG-MGLE----LKEE--KTHITH-T-------------QECD--NP-G--------------------FDFL-----GF-----NIRQHKV-------GKY-KTGKNT-------------H----------------NEPLG-------------F-K--------------------------------------------------------------------------------------------------------TI-IKP---------SKKAV---------------KSHYQKLKQIV---------------------------DS---HI-----V-APQE-GLIRHLNPVIR-GWS-NY---YS------T-------AVSK--QIF-S--QLD-ELL-YWKL-ARWGKRR---------HSN---KTGKWVA--------R------KYW----------RKIG-------------S---------RNWAFAT------------RT-ESN-------------------P----------------M-QL-RSH-AETPI-I--H-H-TK----V------------KGE-ASP---------YD--------------------------------------GN-------LK---Y--WS---TRMGKQP-GIPT-------R-VSKLLKKQKGKCAH---------------------C------------GL-----TF---REEDV-----MEI--DHIIP--------K-------SK-G---------------G---------K------DT------YK----------------------------------NLQ---LL-----------------HR-----HC-HDV-------------------
>Bacteria_Cyanobacteria_Limnospira_indica_PCC_8005_CCE16574.1
KAQRKVFKLQK----RIY------QAA--K-SGQ------------------------------------------------------NA----------------------------------KA----RRL-------QR-LL---------------------V-KSYYARLLAVRRVT---QD--N-------QG--KK-TA-GVDGM-----RA-----------------------IS------PR--------------------------------Q--------RF-------EI---VENIKGN--------L---K--AK-----------------------------PLRREWI--------PK------------PG------R-D-----------------E------------------------K------R--------------PL----------------------------GI-------P-------------TI---------QDRARQALVKSA-LEPEWE---------SRF-EDTS-YGFRP----GRSAHDAISRIFQSIN-------K---G-G----------------------------YYV----LDA-DIAK--CF-----DRIN------HD----------YLLSKIH-C-PS---SLKRDLKSWLKAGV---------L----------------D---------NG---VFE---------------D--T-E--A----GT-PQ-----GG--------------V---IS-----PLLANIA-------------------LD-G-MVRFI--K-T-M-YP-------------------------------------------------------------------------------------------------------N-K----GT---------TFQ-----------------------------------------------------------------------------------------------------------------------------------------VNLIRYA------DDFVVISK-----------------DLRIIEQ-C----KIAI-------------SEW-L-KP-VGLE----IKPE--KTRICH-TL--------NPIEYNGKTEEP-G--------------------FDFL-----GF-----NIRQYPV-------GKY-KSGK-SGGRRKGGFLFNKNP----------------HKMLG-------------L-K--------------------------------------------------------------------------------------------------------TH-IKP---------NKKAI---------------KAHTEVIKGVI---------------------------EQ---HK-----T-APQS-ALISRLNPIIR-GWS-NY---YS------G-------VVSS--ETF-V--KLD-HIV-------------------------------------------R------NV----------------------------------------------------------------------------------------------------------------------------------------------------------------------------------------------------------------------------------------------------------------------------------------------------------------------------------------------------------------------------------------------------------------------------------------------------------------------------------------
>Bacteria_Cyanobacteria_Limnospira_indica_WP_039932186.1
SIERRVFRLQK----RIH------QAE--R-RGD------------------------------------------------------IK----------------------------------TV----RGL-------QK-LL---------------------L-KSWSARMLAARRVT---QD--N-------QG--KK-TA-GVDGV-----KS-----------------------LS------PK--------------------------------A--------RM-------RL---VGQLKLN--------S---K--AK-----------------------------PARRVWI--------PK------------PG------R-D-----------------E------------------------K------R--------------PL----------------------------GI-------P-------------TI---------YDRALQALVKMA-LEPQWE---------AKF-EPNS-YGFRP----GRSCQDAIGAIFNAIR-------C---K-P----------------------------KWV----LDA-DIAK--CF-----DRID------HG----------KLLDKLE-T-IP---AIRRQIRAWLKAGV---------I----------------D---------SG---QLF---------------P--T-D--E----GT-PQ-----GG--------------V---IS-----PLLANIA-------------------LH-G-MEESI--K-E-L-VE--------------QL-P-------------------------------------------------------------------------------------------GKGS--------RTNR------------------------------------------------------------------------------------RR-------------------------------------------------AVSLIRYA------DDFVIIHE-----------------NLGVIEK-C----RDHI-------------QEW-L-KG-MGLE----LKEE--KTHITH-T-------------QECD--NP-G--------------------FDFL-----GF-----NIRQHKV-------GKY-KTGKNT-------------H----------------NEPLG-------------F-K--------------------------------------------------------------------------------------------------------TI-IKP---------SKKAV---------------KSHYQKLKQIV---------------------------DS---HI-----V-APQE-GLIRHLNPVIR-GWS-NY---YS------T-------AVSK--QIF-S--QLD-ELL-YWKL-ARWGKRR---------HSN---KTGKWVA--------R------KYW----------RKIG-------------S---------RNWAFAT------------RT-ESN-------------------P----------------M-QL-RSH-AETPI-I--H-H-TK----V------------KGE-ASP---------YD--------------------------------------GN-------LK---Y--WS---TRMGKQP-GIPT-------R-VSKLLKKQKGKCAH---------------------C------------GL-----TF---REEDV-----MEI--DHIIP--------K-------SK-G---------------G---------K------DT------YK----------------------------------NLQ---LL-----------------HR-----HC-HDV-------------------
>Bacteria_Cyanobacteria_Limnospira_maxima_WP_108615237.1
SIERRVFRLQK----RIH------QAE--R-RGD------------------------------------------------------IK----------------------------------TV----RGL-------QK-LL---------------------L-KSWSARMLAARRVT---QD--N-------QG--KK-TA-GVDGV-----KS-----------------------LS------PK--------------------------------A--------RM-------RL---VGQLKLN--------S---K--AK-----------------------------PARRVWI--------PK------------PG------R-D-----------------E------------------------K------R--------------PL----------------------------GI-------P-------------TI---------YDRALQALVKMA-LEPQWE---------AKF-EPNS-YGFRP----GRSCQDAIGAIFNAIR-------C---K-P----------------------------KWV----LDA-DIAK--CF-----DRID------HG----------KLLDKLE-T-IP---AIRRQIRAWLKAGV---------I----------------D---------SG---QLF---------------P--T-D--E----GT-PQ-----GG--------------V---IS-----PLLANIA-------------------LH-G-MEESI--K-E-L-VE--------------QL-P-------------------------------------------------------------------------------------------GKGS--------RTNR------------------------------------------------------------------------------------RR-------------------------------------------------AVSLIRYA------DDFVIIHE-----------------NLGVIEK-C----RDHI-------------QEW-L-KG-MGLE----LKEE--KTHITH-T-------------QECD--NP-G--------------------FDFL-----GF-----NIRQHKV-------GKY-KTGKNT-------------H----------------NEPLG-------------F-K--------------------------------------------------------------------------------------------------------TI-IKP---------SKKAV---------------KSHYQKLKQIV---------------------------DS---HI-----V-APQE-GLIRHLNPVIR-GWS-NY---YS------T-------AVSK--QIF-S--QLD-ELL-YWKL-ARWGKRR---------HSN---KTGKWVA--------R------KYW----------RKIG-------------S---------RNWAFAT------------RT-ESN-------------------P----------------M-QL-RSH-AETPI-I--H-H-TK----V------------KGE-ASP---------YD--------------------------------------GN-------LK---Y--WS---TRMGKQP-GIPT-------R-VSKLLKKQKGKCAH---------------------C------------GL-----TF---REEDV-----MEI--DHIIP--------K-------SK-G---------------G---------K------DT------YK----------------------------------NLQ---LL-----------------HR-----HC-HDV-------------------
>Bacteria_Cyanobacteria_Lyngbya_aestuarii_BL_J_ERT03941.1
KVERVVFKLQK----RIF------QAS--Q-RED------------------------------------------------------VR----------------------------------AV----RKL-------QK-TL---------------------I-NSWSAKVLAVRRVT---QD--N-------QG--KK-TA-GIDGV-----KS-----------------------LT------PK--------------------------------Q--------RL-------EL---VNRLRLN--------Q---K--AK-----------------------------PTRRVWI--------PK------------PG------R-E-----------------E------------------------K------R--------------PL----------------------------GI-------P-------------TM---------HDRAIQALVKAA-LEPEWE---------ARF-EPNS-YGFRP----GRSCHDAIGAIFNAIR-------Y---K-A----------------------------KYV----LDA-DIAQ--CF-----DRIN------HD----------ALISKLN-T-SP---TIRRQIKAWLKSGV---------I----------------DWSNYANR--QK---GYN---------------P--T-E--E----GT-PQ-----GG--------------V---VS-----PLL-----------------------------------------AA--------------YC-PS---------------------------------------------------R--H---G-----------------------------------------------------------------------------------------------------------------------------------------------------------------------------------------------------------------------------------------------------------------------------------------------------------------------------------------------------------------------------------------------------------------------------------------------------------------------------------------------------------------------------------------------------------------------------------------------------------------------------------------------------------------------------------------------------------------------------------------------------------------------------------------------------------------------------------------------------------K-PDKAI-----------------------------------------------------------------------------------------------------------------------------------------------------------------C------------G------YF---TL---------------------------------------------------------------------------------------------------------------------------------------------------------------------------
>Bacteria_Cyanobacteria_Lyngbya_aestuarii_WP_040484283.1
KTERCVFKLQK----RIF------KAS--Q-QGN------------------------------------------------------VR----------------------------------LV----HKL-------QR-LL---------------------L-KSWYAKLLAVRRVS---QD--N-------KG--KK-TA-GIDGV-----KS-----------------------LI------PK--------------------------------Q--------RM-------AL---ANNLKLG--------N---K--SK-----------------------------PTRRVWI--------PK------------SN------R-D-----------------E------------------------K------R--------------PL----------------------------GI-------P-------------TL---------YERALQALVKLA-LEPEWE---------VKF-EPNS-YGFRL----ARSTHDAIGAIYSCIN-------K---K-A----------------------------KYV----LDA-DIAK--CF-----DKIN------HQ----------KLLAKLQ-T-YP---KLRRQIKAWLKSGF---------M----------------D---------GK---KLF---------------P--T-N--E----GT-PQ-----GG--------------V---IS-----PLLANIA-------------------LH-G-MEEHI--L-Q-Y-AD--------------KQ-KW---------------------------------------------------K--Y---P---N-G-------------------K-S----MSN--------RDK-------------------------------------------------------------------------------------RQ-------------------------------------------------SISFIRYA------DDFVLIHE-----------------DLEIVQE-C----QQII-------------NEW-L-AE-MGLE----LKPS--KTKISH-TL----------NQHDG---NV-G--------------------FEFL-----GF-----NIRQYKV-------GKH-HGAKNT-------------Q----------------GKQLG-------------F-K--------------------------------------------------------------------------------------------------------TL-IKP---------SAENV---------------KTHLRKLGEIV---------------------------DS---HK-----S-APQV-ALIKRLNPIIR-GWS-NY---YS------P-------VVSA--ETF-S--DCD-YYF-FEKI-KRWAYRR---------HPM---KNRTWIM--------R------KYW----------HTEK-------------N---------DNWVFST------------RE-GEN-------------------P----------------L-KM-ARH-QDTKI-V--R-F-VK----V------------KGN-RSP---------YD--------------------------------------GD-------LI---Y--WS---SRLGSHP-EMPA-------E-KAFLLKKQKGRCTY---------------------C------------GL-----HF---QDGDL-----LET--DHIIP--------K-------SK-G---------------G---------K------DN------RD----------------------------------NKQ---LL-----------------HR-----HC-HDL-------------------
>Bacteria_Cyanobacteria_Mastigocoleus_testarum_BC008_KST70081.1
KLEKQVFKLQK----RIY------QAS--I-RGD------------------------------------------------------VK----------------------------------TV----RKL-------QR-LL---------------------L-KSRAAKLLAVRRIS---QD--N-------RG--KR-TA-GIDGI-----KN-----------------------LK------PK--------------------------------Q--------RL-------QL---AANLELP--------K---K--AM-----------------------------PIRRVWI--------PK------------PG------K-EEKRCSAVLGVSPMSDCIK------------------------K------R--------------PL----------------------------GI-------P-------------TM---------RDRASQALAKLA-LEPEWE---------AQF-EPHS-YGFRP----GRSTHDAVKYLFLSMR-------R---Q-E----------------------------KYV----LDA-DISK--CF-----DRIN------HK----------ALLNKLN-T-FP---LMRRAIKAWLKSGV---------M----------------E--------GNK----IF---------------P--T-N--E----GT-PQ-----GG--------------C---IS-----PLLANIA-------------------LH-G-LEDY--------------------------I-KS---------------------------------------------------S--F---P---K-S-------------------K-K----LGN--------IKE-------------------------------------------------------------------------------------AS------------------------------------------------WQPTIVRYA------DDLVILHR-----------------DLEELKK-A----KNLA-------------QKW-L-NK-MGLE----FSLT--KTKICH-TF----------YEYEGN--ES-G--------------------FNFL-----GF-----TFKQYPL-------GKR-NRRKVAGGG----------Y----------------SRDAL-------------H-K--------------------------------------------------------------------------------------------------------TI-ITP---------TQDSI---------------KRHKDKLSQII---------------------------DG---YK-----T-ATQE-KLIGILNPIIV-GWA-NY---YS------A-------VNSK--EIF-G--DID-NWL-YIKL-RRWANRR---------HPM---KPKHWIA--------N------KYW----------NVDS-------------L---------GKWEFS--------------E-GNI-------------------P-------------------L-KEH-KKTPI-K--M-H-IN----V------------KEN-RSP---------FD--------------------------------------GD-------WT---Y--WS---TRRGKHP-GLRP-------I-LAKLLRTQKGRCAH---------------------C------------KL-----NF---TLEDV-----IEV--HHIDL--------N-------HK-N---------------Q---------K--------------YN----------------------------------NLQ---VL-----------------HG-----HC-HDR-------------------
>Bacteria_Cyanobacteria_Mastigocoleus_testarum_WP_058184065.1
AVEFQVFKLQK----RIY------RAS--L-QGD------------------------------------------------------KK----------------------------------LV----HKL-------QR-MM---------------------V-SSYYGKLLATRKVT---QE--N-------KG--KK-TA-GVDGV-----KA-----------------------LK------PK--------------------------------E--------RL-------KL---AKNLKLD--------G---K--SQ-----------------------------PTRRVWI--------PK------------PG------K-K-----------------Q------------------------R------R--------------PL----------------------------GI-------P-------------TI---------LERVKQTLLKLA-LEPEWE---------AVF-EPNS-YGFRP----GRSCHDAIAAIFASIN-------K---K-P----------------------------KYV----LDA-DISK--CF-----DCIN------HQ----------ALLRKIK-T-FS---LASRQIKAWLKSGV---------I----------------DFSNWAE---RK---GYN---------------S--T-S--E----GT-PQ-----GG--------------S---IS-----PLLANIA-------------------LH-G-LEKHI--E-N-K-FP--------------ND-EK---------------------------------------------------G--R---W---I-D-------------------S-W----KIY--------RKQ-------------------------------------------------------------------------------------FQ-------------------------------------------------SPRLIRYA------DDFVILCE-----------------ELEPINK-C----KELV-------------KDW-L-EK-IGLE----LNTS--KTRIAH-TL----------KTFNDE--QA-G--------------------FQFL-----GF-----EIRQFKV-------GKH-HSGKTT-------------R----------------KKLLG-------------F-K--------------------------------------------------------------------------------------------------------TI-IRP---------SKEKV---------------KTHYDNLNQWC---------------------------DK---MK-----A-VNAA-ALIKQLNPIIR-GWC-NY---QS------P-------WHSS--KSF-S--KVK-NLM-WSRL-WRWAKRR---------HPH---KNRKWIA--------N------KYF----------G-GS-------------R---------Q-WSFVY--------R---SG-ENS------------------------------------L-EL-LCH-TNFPA-S-VK-W-VK----V------------EGT-RTP---------YD--------------------------------------GD-------AL---Y--WS---KRIGDSY-QTIDP------Q-KSRLLKKQKGKCAH---------------------C------------GA-----SF---KPSDQ-----MEK--HHIIK--------R-------SK-G---------------G---------N------NA------DK----------------------------------NLL---LV-----------------HL-----YC-HDQ-------------------
>Bacteria_Cyanobacteria_Microcoleus_asticus_IPMA8_NQE38586.1
KAEFAVFKLQK----RIY------RAS--Q-RGD------------------------------------------------------VQ----------------------------------TV----RRL-------QK-SL---------------------A-QSWSAKLIAVRRVT---QD--N-------KG--RV-TA-GVDRI-----KS-----------------------LK------PP--------------------------------A--------RL-------EL---AKNLRVN--------G---K--SA-----------------------------PTRRVWI--------PK------------PG------K-P-----------------E------------------------K------R--------------GL----------------------------GI-------P-------------TI---------EERAKQTLIKLA-LEPEWE---------ARF-ESES-YGFRP----GRSCHDAVEAIRTYIA-------Q---K-P----------------------------KYV----LDA-DICR--CF-----DKIN------HT----------KLLEKLN-T-FP---IFSRQIKAWLKAGV---------I----------------DFSRWAE---RK---GFQ---------------E--T-L--E----GV-PQ-----GG--------------S---IS-----PLLTNIA-------------------LH-G-MQQRI--E-A-Q-FP--------------SD-KA---------------------------------------------------N--R---I---R-N------------T------K-RL---FGK--------E---------------------------------------------------------------------------------------VK-------------------------------------------------APTLIRYA------DDLIVICE-----------------ELAVVQQ-C----QQIL-------------SEW-L-SE-LGLE----LKPE--KTRLVH-TL----------EEHGGE--KP-G--------------------FNFL-----GF-----SIRQYPV-------GKH-HSGETS-------------K----------------GKKLG-------------F-K--------------------------------------------------------------------------------------------------------TI-VKP---------SNEKL---------------QAHYRKLDKYV---------------------------EE---NN-----S-SSQA-ALISFLNPIIR-GWC-HY---QS------P-------WNSK--ETF-N--KLD-HLL-WSRL-YRWGKRR---------HPN---KGKKWVA--------R------KYW----------RTIG-------------N---------NNWVFAS--------S---RK-EQD-------------------S----------------F-NL-LLH-AAFPA-G-LR-W-TK----V------------QGT-RSP---------YD--------------------------------------GD-------SI---Y--WS---ARMGENY-KYLEP------Q-KARLLKRQKGRCAQ---------------------C------------GL-----NF---NPGDS-----IEK--HHLKP--------R-------AK-G---------------G---------N------NA------DK----------------------------------NLI---LV-----------------HL-----HC-HDQ-------------------
>Bacteria_Cyanobacteria_Microcoleus_asticus_WP_172193410.1
KAEFAVFKLQK----RIY------RAS--Q-RGD------------------------------------------------------VQ----------------------------------TV----RRL-------QK-SL---------------------A-QSWSAKLIAVRRVT---QD--N-------KG--RV-TA-GVDRI-----KS-----------------------LK------PP--------------------------------A--------RL-------EL---AKNLRVN--------G---K--SA-----------------------------PTRRVWI--------PK------------PG------K-P-----------------E------------------------K------R--------------GL----------------------------GI-------P-------------TI---------EERAKQTLIKLA-LEPEWE---------ARF-ESES-YGFRP----GRSCHDAVEAIRTYIA-------Q---K-P----------------------------KYV----LDA-DICR--CF-----DKIN------HT----------KLLEKLN-T-FP---IFSRQIKAWLKAGV---------I----------------DFSRWAE---RK---GFQ---------------E--T-L--E----GV-PQ-----GG--------------S---IS-----PLLTNIA-------------------LH-G-MQQRI--E-A-Q-FP--------------SD-KA---------------------------------------------------N--R---I---R-N------------T------K-RL---FGK--------E---------------------------------------------------------------------------------------VK-------------------------------------------------APTLIRYA------DDLIVICE-----------------ELAVVQQ-C----QQIL-------------SEW-L-SE-LGLE----LKPE--KTRLVH-TL----------EEHGGE--KP-G--------------------FNFL-----GF-----SIRQYPV-------GKH-HSGETS-------------K----------------GKKLG-------------F-K--------------------------------------------------------------------------------------------------------TI-VKP---------SNEKL---------------QAHYRKLDKYV---------------------------EE---NN-----S-SSQA-ALISFLNPIIR-GWC-HY---QS------P-------WNSK--ETF-N--KLD-HLL-WSRL-YRWGKRR---------HPN---KGKKWVA--------R------KYW----------RTIG-------------N---------NNWVFAS--------S---RK-EQD-------------------S----------------F-NL-LLH-AAFPA-G-LR-W-TK----V------------QGT-RSP---------YD--------------------------------------GD-------SI---Y--WS---ARMGENY-KYLEP------Q-KARLLKRQKGRCAQ---------------------C------------GL-----NF---NPGDS-----IEK--HHLKP--------R-------AK-G---------------G---------N------NA------DK----------------------------------NLI---LV-----------------HL-----HC-HDQ-------------------
>Bacteria_Cyanobacteria_Microcoleus_vaginatus_WP_006636036.1
KIQRIVFKLQK----RIF------KAS--Q-RGD------------------------------------------------------VK----------------------------------AV----RRL-------QK-TL---------------------M-KSWSAKALAVRRVT---QD--N-------RG--KK-TA-GIDGI-----KS-----------------------LI------PK--------------------------------Q--------RL-------EL---IHQLRLN--------Q---K--AK-----------------------------PVRRVWI--------DK------------PG------R-D-----------------E------------------------K------R--------------PL----------------------------GI-------P-------------TM---------NDRASQALVKAA-LEPEWE---------AKF-EPNS-YGFRP----GRSCHDAIEAIYGAIK-------Q---K-P----------------------------KYV----LDA-DIAK--CF-----DRIN------HE----------ALLEKLN-T-FP---TIRRQIRAWLKAGV---------I----------------DWSEYANRNKKK---GFS---------------Q--S-S--E----GT-PQ-----GG--------------V---IS-----PLLANIA-------------------LH-G-LENRL--L-Q-Y-VE--------------TV-DM---------------------------------------------------K--N---N---Y-G-------------------R-Q----QSK--------RSK-------------------------------------------------------------------------------------RM-------------------------------------------------TLTVVRYA------DDFVILHK-----------------DKAVVQR-C----MQIT-------------AEW-L-SG-IGLE----LKPE--KTRLSH-TL----------VEEGG---NI-G--------------------FDFL-----GF-----NVRQFEV-------GEY-ASKQ------------------------------------G-------------F-K--------------------------------------------------------------------------------------------------------TI-ITP---------SKEKL---------------KVHLSKVGDLI---------------------------DK---HK-----G-SSRD-ALIATLNPVIR-GWS-NY---YK------T-------VGSK--DIF-Q--LAD-HII-YQQI-RGWAIYR---------HES---------A--------D------KTW----------TTKG-------------N---------NNWVFAT------------KN-GKH--------------------------------------CL-AKH-GDTPI-T--R-H-TK----V------------KGE-ISP---------YD--------------------------------------GD-------WV---Y--WS---KRKGEYP-ETPK-------Q-LSELIKKQDGKCSH---------------------C------------GL-----YF---TSDCL-----IEV--HHIDR--------N-------RS---------------------------N------NK------KT----------------------------------NLT---AV-----------------HR-----HC-HDI-----------------IH
>Bacteria_Cyanobacteria_Microcystis_aeruginosa_DIANCHI905_ELS49575.1
KIQRYVFKLQK----RIY------QAA--K-SGQ------------------------------------------------------DA----------------------------------KV----RRL-------QR-LL---------------------V-KSYYARLLAVRKVT---QD--N-------QG--KK-TA-GVDGV-----IA-----------------------IS------PE--------------------------------Q--------RL-------NL---TEEIKGK--------L---K--AK-----------------------------PLRRVWI--------PK------------PG------R-D-----------------E------------------------K------R--------------PL----------------------------GI-------P-------------TI---------KDRARQALIKSA-LEPEWE---------SKM-EETS-YGFRP----GRSAHDAISRIYITIN-------R---G-S----------------------------YFV----LDA-DIAK--CF-----DRIN------HE----------LLLSKIH-C-PS---SLKRDIKQWLKAGV---------L----------------D---------NG---VFE---------------Q--T-E--T----GT-PE-----GG--------------V---IS-----PLLANIA-------------------LD-G-MARLI--E-T-L-FP-------------------------------------------------------------------------------------------------------K-R----SNK--------TNQ-----------------------------------------------------------------------------------------------------------------------------------------AVCIRYA------DDFVVISP-----------------SLEIIEQ-C----KTAI-------------SEW-L-KP-IGLE----LKPE--KTRVSH-TL--------KPIGYNGKTEEP-G--------------------FDFL-----GF-----NIRQYPT-------GKY-KSGK-KPGT----------G----------------NRLIG-------------Y-K--------------------------------------------------------------------------------------------------------TH-IKP---------SQKAV---------------KAHT----------------------------------------------------------------------------------------------------------------------------------------------------------------------------------------------------------------------------------------------------------------------------------------------------------------------------------------------------------------------------------------------------------------------------------------------------------------------------------------------------------------------------------------------------------------------------------------------------------------------------------------------------------
>Bacteria_Cyanobacteria_Microcystis_aeruginosa_NIES-843_BAG04701.1
KAERCVFKLPK----RIF------KAS--Q-RGD------------------------------------------------------VK----------------------------------LV----HKL-------QR-LL---------------------L-KSWYAKLIAVRRVS---QD--N-------QG--KK-TA-GVDGI-----KS-----------------------LT------PK--------------------------------Q--------RM-------AL---VNNLKLG--------N---K--SK-----------------------------ATRRVWI--------PK------------PN------T-D-----------------E------------------------K------R--------------PL----------------------------GI-------P-------------TM---------YERALQALVKLA-LEPEWE---------AKF-EPNS-YGFRP----ARSAHDAIGAIYISIN-------K---K-P----------------------------KYV----LDA-DISK--CF-----DQIN------HQ----------KLLTKLQ-T-YP---KLRQQIKAWLKSGV---------M----------------D---------GK---NLF---------------P--T-N--E----GT-PQ-----GG--------------V---IS-----PLLANIA-------------------LH-G-MEERV--K-Q-Y-AR--------------TL-K---------------------------------------------------------------------------------------------GN--------KSKN------------------------------------------------------------------------------------EQ-------------------------------------------------ALTLIRYA------DDFVILHE-----------------DLKVIKE-C----QEII-------------KQW-L-AE-MGLE----LKPS--KTRISH-TL----------ETYDD---YV-G--------------------FDFL-----GF-----NIRQYQV-------GKH-HGAKSS-------------K----------------GVKLG-------------F-K--------------------------------------------------------------------------------------------------------NL-IKP---------SAEKV---------------KSHLKKLGEVV---------------------------NS---QK-----S-SPQD-ALIKRLNPIIR-GWS-NY---YS------S-------VVSS--KTF-T--DCD-YYF-FEKL-KRWADRR---------HPM---KNKTWIM--------R------KYW----------HTEG-------------K---------DNWVFST------------RE-GKN-------------------P----------------F-KL-ARH-LDTKI-V--R-Y-VK----V------------KGD-KSP---------YD--------------------------------------GD-------LI---Y--WS---SRMGKHP-EMPP-------E-KAVLLKRQQGRCAY---------------------C------------GL-----YF---QDGDI-----LET--DHIIP--------K-------SK-G---------------G---------K------NN------RD----------------------------------NKQ---LL-----------------HR-----HC-HDS-------------------
>Bacteria_Cyanobacteria_Microcystis_aeruginosa_WP_002731742.1
KIQRYVFKLQK----RIY------QAA--K-SGQ------------------------------------------------------DA----------------------------------KV----RRL-------QR-LL---------------------V-KSYYARLLAVRKVT---QD--N-------QG--KK-TA-GVDGV-----IA-----------------------IS------PE--------------------------------Q--------RL-------NL---TEEIKGK--------L---K--AK-----------------------------PLRRVWI--------PK------------PG------R-D-----------------E------------------------K------R--------------PL----------------------------GI-------P-------------TI---------KDRARQALIKSA-LEPEWE---------SKM-EETS-YGFRP----GRSAHDAISRIYLSIN-------K---S-S----------------------------YFV----LDA-DIAK--CF-----DRIN------HN----------FLLSKIH-C-PS---SLKRDIKQWLKAGV---------L----------------D---------NG---VFE---------------E--T-E--T----GT-PQ-----GG--------------V---IS-----PLLANIA-------------------LD-G-MARLI--E-T-L-FP-------------------------------------------------------------------------------------------------------K-K----GS---------KTQ-----------------------------------------------------------------------------------------------------------------------------------------AVLIRYT------DDFVVISP-----------------SLEIIEQ-C----QTAI-------------SEW-L-KP-IGLE----LKPE--KTRVSH-TL--------NPIEYNGKTEEP-G--------------------FDFL-----GF-----NIRQYPA-------GKY-KSGK-TGGR----------G----------------SQLIG-------------H-K--------------------------------------------------------------------------------------------------------TH-IKP---------NQKAV---------------KAHTEAIKGVI---------------------------KK---HK-----T-APQS-ALISHLNPIIR-GWA-NY---YS------G-------VVST--DTF-N--KLD-NTI-WLML-RAWTVSR---------CGK---SNHEKL---------R------NYF----------RPGT-------------VKLSNGKERQESWLFKT--------K---D------------------------G----------------L-HL-WQH-NWTPI-V--R-H-TL----V------------RPE-TSP---------YD--------------------------------------GN-------WT---Y--WA---TRRGQAI-DTPT-------R-VAKLLKKQQGKCSR---------------------C------------GQ-----YF---TPSDL-----IEV--DHIHP--------L-------SL-G---------------G---------K------DE------YK----------------------------------NLQ---LL-----------------HR-----HC-HDD-------------------
>Bacteria_Cyanobacteria_Microcystis_flos-aquae_Ma_QC_C_20070823_S18D_freshwater_TRT94650.1
KIQRYVFKLQK----RIY------QAA--K-SGQ------------------------------------------------------DA----------------------------------KV----RRL-------QR-LL---------------------V-KSYYARLLAVRKVTQDNQD--N-------QG--KK-TA-GVDGV-----IA-----------------------IS------PE--------------------------------Q--------RL-------NL---TEEIKGT--------T---K--AK-----------------------------PLRRVWI--------PK------------PG------R-D-----------------E------------------------K------R--------------PL----------------------------GI-------P-------------TI---------KDRARQALIKSA-LEPEWE---------SKM-EGTS-YGFRP----GRSAHDAISRIYLSIN-------K---S-S----------------------------YFV----LDA-DIAK--CF-----DRIN------HN----------FLLSKIH-C-PS---ALKRDIKQWLKAGV---------L----------------D---------KG---VFE---------------E--T-E--T----GT-PQ-----GG--------------V---IS-----PLLANIA-------------------LD-G-MARLI--E-T-L-FP-------------------------------------------------------------------------------------------------------K-K----GS---------KTQ-----------------------------------------------------------------------------------------------------------------------------------------AVLIRYA------DDFVVISP-----------------SLEIIEQ-C----KTVI-------------SEW-L-KP-IGLE----LKPE--KTRVCH-TL--------NPIEYNGKTEEP-G--------------------FDFL-----GF-----NIRQYPV-------GKY-KSGK-TGGR----------G----------------SQLIG-------------H-K--------------------------------------------------------------------------------------------------------TH-IKP---------NQKAV---------------KAHTEAIKGVI---------------------------KK---HK-----T-APQS-ALISHLNPIIK-GWA-NY---YS------G-------VVSM--DTF-N--KLD-NTI-WLML-RAWTVSR---------CGK---ANHEKL---------R------NHF----------RPGT-------------VKLSNGKERQESWLFKT--------N---D------------------------G----------------L-HL-WQH-NWTPI-V--R-H-TL----V------------RPD-ASP---------FD--------------------------------------GN-------WT---Y--WA---TRRGQAI-DTPT-------R-VAKLLKKQQGKCSR---------------------C------------GQ-----YF---TPSDL-----IEV--DHIHP--------L-------SL-G---------------G---------K------DE------YK----------------------------------NLQ---LL-----------------HR-----HC-HDD-------------------
>Bacteria_Cyanobacteria_Microcystis_panniformis_FACHB-1757_AKV66719.1
-------------------------------------------------------------------------------------------------------------------------------------------------------------------------TYYARLLAVRKVT---QD--N-------QG--KK-TA-GVDGM-----IA-----------------------VS------PE--------------------------------Q--------RL-------NL---TEEIKGT--------L---K--AK-----------------------------PLRRVWI--------PK------------PG------R-D-----------------E------------------------K------R--------------PL----------------------------GI-------P-------------TI---------KDRARQALIKSA-LEPEWE---------SRM-EGTS-YGFRP----GRSAQDAISRIFSTIN-------K---G-N----------------------------YFV----LDA-DIAK--CF-----DRIN------HD----------LLLSKIH-C-PS---SLKRDIKQWLKAGV---------L----------------D---------NG---VFE---------------E--T-E--T----GT-PQ-----GG--------------V---IS-----PLLANIA-------------------LD-G-MARLI--E-T-L-FP-------------------------------------------------------------------------------------------------------K-K----SDK--------RNQ-----------------------------------------------------------------------------------------------------------------------------------------AVLIRYA------DDFVVISP-----------------SLKIIEQ-C----QTAI-------------SEW-L-KP-IGLE----LKPE--KTRVCH-TL--------NPIEYNGKTEEP-G--------------------FDFL-----GF-----NIRQYPA-------GKY-KAGKINKGI----------P----------------KTFL-------------------------------------------------------------------------------------------------------------------------TH-IKP---------SQKAV---------------KAHTEAIKGVI---------------------------KK---HK-----T-APQS-ALISHLNPIIR-GWA-NY---YS------G-------VVST--DTF-N--KLD-YTI-WSML-RAWTESR---------CGK---ADYEKL---------R------NYF----------KPGT-------------VKLSNGKERQESWLFQT--------K---D------------------------G----------------L-YL-WKH-NWTPI-V--R-H-TL----V------------RPD-ASP---------FD--------------------------------------GN-------WT---Y--WA---TRRGQAI-DTPT-------R-VAKLLKKQQGKCSR---------------------C------------GQ-----YF---TPSDL-----IEV--DHIHP--------L-------SL-G---------------G---------K------DE------YK----------------------------------NLQ---LL-----------------HR-----HC-HDD-------------------
>Bacteria_Cyanobacteria_Microcystis_panniformis_WP_052275675.1
KVERQVFKLQK----RIF------RAS--S-CGD------------------------------------------------------VK----------------------------------KV----HRL-------QK-LL---------------------L-KSYSAKALAVRRVT---QD--N-------QG--KK-TA-GVDGV-----KS-----------------------LT------PK--------------------------------Q--------RL-------TL---MTELNLG--------T---K--VK-----------------------------PTRRVWI--------PK------------P-------N-G-----------------E------------------------K------R--------------PL----------------------------GI-------P-------------TM---------KDRALQALAKLV-LEPEWE---------AKF-EPNS-YGFRV----GRSCHDAIAGIFQAIN-------K---K-A----------------------------KYV----LDA-DIAK--CF-----DRID------HQ----------KLLEKLN-T-YP---TMRKQIKSWLKAGV---------I----------------D---------DK---QLF---------------P--T-S--E----GT-PQ-----GG--------------V---LS-----PLLANIA-------------------LH-G-LEELV--M-N-L-AP--------------SF-DM---------------------------------------------------K--R---K---D-G-------------------T-Q----MSV--------RDK-------------------------------------------------------------------------------------IK-------------------------------------------------SVTLIRYA------DDFVVLHE-----------------NLGVILL-I----KKEI-------------EGW-L-QN-IGLE----LKPS--KTRIAH-TL----------REDESE--QA-G--------------------FDFL-----GF-----NIRQFPV-------GKY-TSGK-V-------------R----------------GNLLG-------------F-K--------------------------------------------------------------------------------------------------------TI-ITP---------NKESQ---------------IRHYRELKRII---------------------------NT---SK-----G-INQA-ELIKRLNPVIR-GWC-NY---FS------T-------VVSQ--KIF-E--RLT-HIL-GHKL-IKWGIKR---------HRN---KGRKWIS--------K------RHF----------HTIG-------------G---------NNWAFTT------------RE-ENN-------------------P----------------L-RL-YEH-RETEI-R--R-Y-VK----V------------KGN-ASP---------YD--------------------------------------GN-------LV---Y--WS---SRMGTHP-EMPT-------E-ISKLLKKQKGKCTH---------------------C------------GH-----FL---RDGDL-----MEI--DHITP--------K-------SL-G---------------G---------N------NS------YN----------------------------------NLQ---LL-----------------HR-----HC-HDE-------------------
>Bacteria_Cyanobacteria_Microcystis_viridis_NIES-102_BBH39677.1
------------------------------------------------------------------------------------------------------------------------------------------------------------------------------------------------------------------------------------------------------------------------------------------------------M-------AL---VNNLKLG--------N---K--SK-----------------------------ATRRVWI--------PK------------PN------T-D-----------------E------------------------K------R--------------PL----------------------------GI-------P-------------TM---------YERALQALVKLA-LEPEWE---------AKF-EPNS-YGFRP----ARSAHDAIGAIYISIN-------K---K-P----------------------------KYV----LDA-DISK--CF-----DQIN------HQ----------KLLTKLQ-T-YP---KLRQQIKAWLKSGV---------M----------------D---------GK---NLF---------------P--T-N--E----GT-PQ-----GG--------------V---IS-----PLLANIA-------------------LH-G-MEERV--K-Q-Y-AR--------------TL-K---------------------------------------------------------------------------------------------GN--------KSKN------------------------------------------------------------------------------------EQ-------------------------------------------------ALTLIRYA------DDFVILHE-----------------DLKVIKE-C----QEII-------------KQW-L-AE-MGLE----LKPS--KTRISH-TL----------ETYDD---YV-G--------------------FDFL-----GF-----NIRQYQV-------GKH-HGAKSS-------------K----------------GVKLG-------------F-K--------------------------------------------------------------------------------------------------------NL-IKP---------SAEKV---------------KSHLKKLGEVV---------------------------NS---QK-----S-SPQD-ALIKRLNPIIR-GWS-NY---YS------S-------VVSS--KTF-T--DCD-YYF-FEKL-KRWADRR---------HPM---KNKTWIM--------R------KYW----------HTEG-------------K---------DNWVFST------------RE-GKN-------------------P----------------F-KL-ARH-LDTKI-V--R-Y-VK----V------------KGD-KSP---------YD--------------------------------------GD-------LI---Y--WS---SRMGKHP-EMPP-------E-KAVLLKRQQGRCAY---------------------C------------GL-----YF---QDGDI-----LET--DHIIP--------K-------SK-G---------------G---------K------NN------RD----------------------------------NKQ---LL-----------------HR-----HC-HDS-------------------
>Bacteria_Cyanobacteria_Microcystis_viridis_WP_125730808.1
KVQRYVFKLQK----RIY------QAA--K-SGQ------------------------------------------------------DA----------------------------------KV----RRL-------QR-LL---------------------V-KSYYARLLAVRKVT---QD--N-------QG--KK-TA-GVDGM-----IA-----------------------IS------PE--------------------------------Q--------RL-------NL---TEEIKGT--------L---K--AK-----------------------------PLRRVWI--------PK------------PG------R-D-----------------E------------------------K------R--------------PL----------------------------GI-------P-------------TI---------KDRARQALIKSA-LEPEWE---------SRM-EGTS-YGFRP----GRSAHDAISKIYITIN-------Q---S-S----------------------------YFV----LDA-DIAK--CF-----DRIN------HN----------FLLSKIH-C-PS---SLKRDIKQWLKAGV---------L----------------D---------NG---VFE---------------E--T-E--T----GT-PQ-----GG--------------V---IS-----PLLANIA-------------------LD-G-MARLI--E-T-L-FP-------------------------------------------------------------------------------------------------------K-K----GNG--------KNQ-----------------------------------------------------------------------------------------------------------------------------------------AVLIRYA------DDFVVISP-----------------SLEIIEQ-C----KTAI-------------SEW-L-KP-IGLE----LKPE--KTRVCH-TL--------KPIEYNGKMEEP-G--------------------FDFL-----GF-----NIRQYPV-------GKY-KSGK-DGAK----------------------------RLIG-------------H-K--------------------------------------------------------------------------------------------------------TH-IKP---------SQKAV---------------KTHTEAIKGVI---------------------------KK---HK-----T-APQS-ALISRLNPIIR-GWA-NY---YS------G-------VVSM--DTF-N--KLD-NTT-WLML-RAWTVSR---------CGK---ANYEKL---------R------NYF----------RPDT-------------VKLSNGKERHESWLFKT--------K---D------------------------G----------------H-QL-CFH-NWTPI-V--R-H-TL----V------------RAD-ASP---------YD--------------------------------------GN-------WT---Y--WA---TRRGQAI-DTPT-------R-VAKLLKKQQGKCSR---------------------C------------GQ-----YF---TPSDL-----IEV--DHIHP--------L-------SL-G---------------G---------K------DE------YK----------------------------------NLQ---LL-----------------HR-----HC-HDD-------------------
>Bacteria_Cyanobacteria_Moorea_bouillonii_WP_075896266.1
KLKRALFKLQK----RIF------RAS--Q-RGD------------------------------------------------------VR----------------------------------AV----RRL-------QK-TL---------------------M-KSWTAKMIAVRRVT---QD--N-------KG--KK-TA-GVDGI-----KS-----------------------LT------PL--------------------------------Q--------RL-------SL---VNNLKVC--------G---K--AK-----------------------------PTRRVWI--------PK------------PG------K-G-----------------E------------------------K------R--------------PL----------------------------GI-------P-------------TM---------YDRTLQALAKLA-LEPEWE---------AQF-EPNS-YGFRP----GRSGHDAIEAIFNSIK-------Q---K-P----------------------------KWV----LDA-DIAK--CF-----DKIN------HD----------ALLRKLN-T-YP---SMKRLIRSWLKAGV---------M----------------D---------ND---TFS---------------T--T-D--K----GT-PQ-----GG--------------V---IS-----PLLANIA-------------------LH-G-MEKRI--K-Q-Y-AE--------------TL-P---------------------------------------------------------------------------------------------GK--------KRDN------------------------------------------------------------------------------------KS-------------------------------------------------ALSLVRYA------DDFVIMHK-----------------DLTVVEE-C----QKVI-------------NLW-L-MD-MGLE----LKSS--KTRITH-TM----------D----------G--------------------FDFL-----GF-----NVRQYQV-------GKN-QSKQ------------------------------------G-------------F-K--------------------------------------------------------------------------------------------------------TI-IKP---------SKQKI---------------HKHYEQLSSVI---------------------------DR---YK-----A-APQK-ALISRLKPIIT-GWC-NY---YS------T-------VCSK--ETF-N--DLG-NML-WNKL-QRWGYRR---------HPK---KSKTWVN--------Q------KYW----------GTIS-------------N---------DNWVFMA--------Q---ED-N----------------------------------------YL-PKH-ALTPI-V--R-H-VK----V------------KES-RSP---------YD--------------------------------------GD-------LI---Y--WS---TRMGKHP-VLTN-------Q-KARLLKRQKGKCSH---------------------C------------GL-----TF---RDEDL-----LET--HHIIP--------R-------SI-G---------------G---------N------NT------DD----------------------------------NLE---LL-----------------HL-----HC-HDV-------------------
>Bacteria_Cyanobacteria_Moorea_producens_3L_EGJ28360.1
----------------------------------------------------------------------------------------------------------------------------MV----RKL-------QK-TL---------------------M-KSWTAKMIAVRKVT---QE--N-------RG--KK-TA-GIDGV-----KA-----------------------LT------NK--------------------------------Q--------RL-------VL---VANLKTS--------K---K--AK-----------------------------PTRRVWI--------PK------------PG------R-K-----------------E------------------------K------R--------------PL----------------------------GI-------P-------------TM---------YDRALQALAKQA-LEPEWE---------AKF-EPNS-YGFRP----GRSCHDTIEAIFNSIR-------S---K-P----------------------------KWV----LDA-DIAK--CF-----DKIN------HK----------TLISKLN-T-YP---SMRRLIKSWLKAGV---------M----------------D---------NG---TFS---------------P--T-K--E----GT-PQ-----GG--------------V---IS-----PLLANIA-------------------LH-G-MEKVV--W-D-F-AD--------------SV-K---------------------------------------------------------------------------------------------GK--------KTYY------------------------------------------------------------------------------------KK-------------------------------------------------GLNLIRYA------DDFVILHQ-----------------DQKVIEE-C----QRVI-------------NEW-L-KD-MGLE----LKPS--KTQIIH-SF----------D----------G--------------------FDFL-----GF-----NIRQYHV-------GKN-HSKQ------------------------------------G-------------F-K--------------------------------------------------------------------------------------------------------TI-IKP---------SKEKV---------------LEHYGQLSNTI---------------------------NR---HR-----A-APQD-ILIYNLKPIIR-GWC-NY---YS------S-------VCSK--ETF-K--GLD-HKL-WNKL-QRWGYRR---------HPK---KSKTWVN--------H------KYW----------GTLE-------------E---------DNWVFMT------------LD-N----------------------------------------YL-PKH-GKTPI-I--R-H-TK----V------------KES-RSP---------YD--------------------------------------GN-------LI---Y--WN---TRMRKHP-EMTT-------Q-KGRLLERQEG-------------------------F------------EV-----TV---R----------------------------------------------------------------------------------------------------------------------------------------------------------------------------
>Bacteria_Cyanobacteria_Moorea_producens_JHB_AOY82496.1
----------------------------------------------------------------------------------------------------------------------------MV----RKL-------QK-TL---------------------M-KSWTAKMIAVRRVT---QE--N-------KG--KK-TA-GIDGV-----KA-----------------------LT------NK--------------------------------Q--------RL-------AL---VANLEIP--------K---K--AQ-----------------------------PTRRVWI--------PK------------PG------G-T-----------------E------------------------K------R--------------PL----------------------------GI-------P-------------TM---------YDRALQALAKQA-LEPEWE---------AKF-EPNS-YGFRP----GRSCHDAIEAIFNSIR-------Q---R-P----------------------------KWV----LDA-DIAK--CF-----DKIN------HD----------ALLHKLN-T-YP---SLRRLIKSWLQAGV---------M----------------D---------KG---TFF---------------P--T-N--E----GT-PQ-----GG--------------V---IS-----P-------------------------------------------------------------------------------------------------------------------------------------------------------------------------------------------------------------------------------------------------------------------------------------------------------------------------------------HK-----------------S-----------------------------------------E----YSPS--------------------------------------------------------------------------------------------------------------------------------------------------------------------------------------------------------------------------------------------------------------------------------------------------------------------------------------------------------------------------------------------------------------------------------------------------------------------------------------------------------------------------------------------------------------------------RN-GKTN------------------------------------------------------------------------------------------------------------------------------------------------------------------------------------------------------------------------------------------------------------------------------------------------------------------------------------------------------------------------
>Bacteria_Cyanobacteria_Moorea_producens_PAL-8-15-08-1_AOW99597.1
TIERAVFKLQK----RIY------KAS--Q-NGD------------------------------------------------------KA----------------------------------KV----RKL-------QK-LL---------------------A-KSKSAKLLAIRKVT---QD--N-------RG--KR-TA-GIDGK-----KS-----------------------LD------PS--------------------------------Q--------RL-------AL---ARYLELD--------G---K--AN-----------------------------PVRRIMI--------PK------------PG------K-K-----------------E------------------------K------R--------------PL----------------------------GI-------P-------------NM---------EDRAKQALAKIA-LEPEWE---------AKF-ETNS-YGFRP----GRSTKDAIAAIYSDIN-------K---Q-D----------------------------YYV----LDA-DIQK--CF-----DRID------HQ----------KLLDKVD-T-YP---QMRRQLKAWLKAGA---------V----------------G---------KD---GFI---------------N--T-P--A----GT-PQ-----GG--------------V---IS-----PLLANIA-------------------LH-G-MTQLM--K-E-E-FP--------------LR-YI---------------------------------------------------T--K---A---L-G-------------------K-K--YNLPS--------GRT-------------------------------------------------------------------------------------LR-------------------------------------------------TPIVHRYA------DDFIILHQ-----------------SKEVVLE-A----KEAI-------------QEW-L-KE-IGLN----LKES--KTSIAH-TLG------------KEGT-LT-G--------------------FDYL-----GF-----NIRQYEV-------NEV-NSRKDR-------------T----------------GKKLG-------------Y-K--------------------------------------------------------------------------------------------------------TL-IKP---------SKESI---------------NRHMDDLKITI---------------------------RK---HR-----N-SDQA-TLIGDLNAKIT-GWA-NQ---YN------S-------VVSS--RIF-G--QID-YKL-FHKL-ERWAKYR---------SPN---IGAKEAM--------S------NYW----------WIDK-------------G---------EGWTFKTPDGT--------------------------------------------------A-TL-VKH-KDTKI-K--R-V-VR----L------------IGH-KSI---------YD--------------------------------------GD-------WL---Y--WA---ERLAKYH-GVKP-------T-VNKLLKKQKGRCGL---------------------C------------NQ-----RF---KADDI-----FEV--DHIIP--------Q-------RA-G---------------G---------S------NK------LD----------------------------------NKQ---LV-----------------HA-----HC-HHT-------------------
>Bacteria_Cyanobacteria_Moorea_producens_WP_008182183.1
KLEKTVFKLQK----RIY------RAS--Q-RGD------------------------------------------------------VR----------------------------------VV----RKL-------QK-TM---------------------M-KSWSAKMIAVRRVT---QQ--N-------KG--KK-TA-GIDGV-----KA-----------------------LT------NK--------------------------------Q--------RL-------KL---VASLKIL--------K---K--AQ-----------------------------PTRRVWI--------PK------------PG------K-K-----------------E------------------------E------R--------------PL----------------------------GI-------P-------------TI---------YDRALQALAKQA-LEPEWE---------ARF-EPNS-YGFRP----GRSCHDAIEAIFSNIC-------H---K-P----------------------------KWV----LDA-DIAK--CF-----DKIN------QE----------ALLEKLN-T-YP---SMRRLIKSWLKAGV---------M----------------D---------KG---IFS---------------P--T-D--K----GT-PQ-----GG--------------V---IS-----PLLANIA-------------------LH-G-MEQAV--W-N-H-AN--------------SV-K---------------------------------------------------------------------------------------------GK--------KTYY------------------------------------------------------------------------------------KR-------------------------------------------------GLSLIRYA------DDFVIMHP-----------------DQNVVVE-Y----QQIV-------------NEW-L-GN-IGLE----LKPS--KTIIAH-TF----------N----------G--------------------FDFL-----GF-----NIRQYKA-------GKN-HSKQ------------------------------------G-------------F-K--------------------------------------------------------------------------------------------------------TI-IKP---------SKEKV---------------KEHYEQLSSVI---------------------------DR---YR-----A-APQE-ALISHLKPIIN-GWC-NY---YK------S-------VCSK--DTF-N--SLG-YRL-WNKL-QRWGYRR---------HPN---KSKTWVA--------K------KYW----------GTID-------------E---------DRWTFMK--------D---VN-H----------------------------------------FL-PKH-SKTEI-V--R-H-KK----V------------QDI-RSP---------YD--------------------------------------GD-------LI---Y--WS---TRMRKHP-EMTT-------Q-KGRLLERQEGKCAH---------------------C------------GL-----TF---RDGDL-----LEK--HHILP--------R-------AL-G---------------G---------N------NK------DE----------------------------------NLE---LL-----------------HL-----HC-HDA-------------------
>Bacteria_Cyanobacteria_Nostoc_calcicola_FACHB-389_OKH31215.1
KVERYVFKLQK----RIY------AAS--R-CGD------------------------------------------------------VK----------------------------------QL----RKL-------QK-TL---------------------M-RSWSNRVLAVRRVT---VE--N-------QG--KK-TA-GVDGV-----KS-----------------------LS------PA--------------------------------A--------RL-------EL---VGQLKLK--------G---K--SK-----------------------------PTRRVWI--------PK------------PG------S-Q-----------------E------------------------K------R--------------PL----------------------------SI-------P-------------TI---------ESRALQAVVKAA-LEPEWE---------ARF-EAGS-YGFRP----GRSCQDAIKHIKNCIQ-------T---K-A----------------------------KYV----LDA-DISQ--CF-----DCIN------HN----------ELLRKLN-T-FP---SLRRQIKAWLKSGV---------I----------------D---------KG---VWT---------------A--T-S--N----GT-PQ-----GG--------------I---VS-----PLLANIA-------------------LH-G-LETVV--K-D-Y-VE--------------NL-AF---------------------------------------------------K--K------------------------------------LSR--------MEK-------------------------------------------------------------------------------------RR-------------------------------------------------SLGVIRYA------DDFVLLHE-----------------NKSVISG-C----MAVI-------------SEW-L-AG-IGLQ----LKPS--KTRLAH-TL-------DPNLSEDG---IA-G--------------------FDFL-----GH-----HIQQFPR-------GKY-RSDEDN-------------H----------------GRKLG-------------F-D--------------------------------------------------------------------------------------------------------TL-ITP---------SKKAT---------------LTHQQEIAGII---------------------------KM---HR-----L-SPQS-ALIKDLNPVIR-GWS-SY---YK------V----S-DIGTV--GES-S--RQD-NLT-YIKL-RRWAKRR-T------LNVK---KAH------------R------LYW----------RPIG-------------D---------RNWAFAT-------------N-EDD-------------------P----------------K-KL-VLH-TDFAS-SSNN-Y-VL----V------------KGN-RSP---------YD--------------------------------------GD-------LV---Y--WS---TRLGRHP-ELPN-------R-QAILLKQQQGKCAW---------------------C------------GL-----HF---LSGNV-----MEV--DHKIP--------L-------SQ-G---------------G---------K------DE------WD----------------------------------NLQ---LL-----------------HR-----HC-HDE-------------------
>Bacteria_Cyanobacteria_Nostoc_calcicola_WP_084177860.1
KLERSVYKLQK----RIY------QAS--A-RGD------------------------------------------------------VK----------------------------------AY----RKL-------QK-TL---------------------M-KSWSARALAVRRVT---QD--N-------QG--KK-TA-GVDGV-----KS-----------------------LT------PK--------------------------------Q--------RL-------EL---TDNLKLG--------T---K--VS-----------------------------PTRRVWI--------PK------------PG------T-Q-----------------E------------------------K------R--------------PL----------------------------GI-------P-------------TM---------KDRALQALVKLA-LEPEWE---------ARF-EPNS-YGFRA----GRSCHDAIEAIFSAIR-------L---K-P----------------------------KYV----LDA-DIAK--CF-----DRID------QE----------ALLRKLN-T-FP---TIRRQVRAWLKAGV---------M----------------D---------GK---QLF---------------P--T-S--E----GT-PQ-----GG--------------V---IS-----PLLANIA-------------------LH-G-MEERI--K-Q-Y-AE--------------TL-PT---------------------------------------------------T--P---R---C-N---------------------------NK--------RDK-------------------------------------------------------------------------------------RR-------------------------------------------------SLSLIRYA------DDFVILHE-----------------NLTVVQR-C----KEII-------------SEW-L-QG-MGLE----LKPS--KTRLAH-TL----------IQYEQE--KP-G--------------------FDFL-----GF-----TIQQLLV-------GKY-HSKQ------------------------------------G-------------F-K--------------------------------------------------------------------------------------------------------TI-ITP---------SKQKQ---------------KVHYEQIASII---------------------------EA---HK-----S-APQA-ALINHLNPIIR-GWA-NY---YA------T-------VVSK--VAY-S--DID-HLI-YQKL-IAWAKRR---------HPR---KGWEWVT--------K------RYW----------HSIG-------------G---------NNWIFAT--------K---KE-GST-------------------S----------------L-RL-LNH-DDTPI-V--R-H-VK----V------------KSE-SSP---------YD--------------------------------------GN-------LV---Y--WS---TRMGKNP-EMPK-------R-VATLLKKQKGKCTH---------------------C------------DL-----FF---RENDV-----LEV--DHKIP--------K-------SQ-G---------------G---------K------DS------YD----------------------------------NYQ---LL-----------------HR-----HC-HDT-------------------
>Bacteria_Cyanobacteria_Nostoc_commune_HK-02_BBD64288.1
KLERRVFKLQK----RIY------KAS--R-RGD------------------------------------------------------VK----------------------------------AF----RRL-------QR-TL---------------------M-NSWAAKCLSVRRVT---QD--N-------QG--KK-TA-GVDGV-----KS-----------------------LS------PE--------------------------------A--------RL-------IL---VTKIKPK--------S---K--VK-----------------------------PTRRVWI--------PK------------PG------T-D-----------------E------------------------K------R--------------PL----------------------------GI-------P-------------VM---------NDRALQALFKLA-LEPEWE---------ARF-EPNS-YGFRP----GRSCHDAREAIFQAIV-------Q---K-S----------------------------KFV----LDA-DIAK--CF-----DRID------HE----------ALLRKLN-T-SP---TIRRQIRAWLKAGV---------M----------------D---------GK---QLF---------------P--T-S--E----GT-PQ-----GG--------------V---IS-----PLLANIA-------------------LH-G-MEERI--N-K-------------------AF-PE---------------------------------------------------M--S---Q---T-M-------------------R-ET-WYHKK--------GTK-------------------------------------------------------------------------------------FR-------------------------------------------------SPQVIRYA------DDFVILHK-----------------DITVVQR-C----REII-------------SEW-L-ID-MGLE----LKLS--KTRLTH-TL----------NKYGSE--KP-G--------------------FNFL-----GF-----NIRQWKV-------GKY-HSKQ------------------------------------G-------------F-K--------------------------------------------------------------------------------------------------------TI-ITP---------SKEKQ---------------KIHYDRIASII---------------------------DD---HK-----A-APQM-ALISRLNPVIT-GWS-NY---YS------T-------SVSK--VIF-A--DLD-NLM-YPKL-KAWAQHR---------HPK---KSRGWVT--------K------KYW----------QTIG-------------G---------DNWVFAT--------R---QE-GKN-------------------P----------------L-RL-RSH-AETKI-I--R-H-VK----V------------KGE-ASP---------YD--------------------------------------GN-------LI---Y--WS---SRMGEHP-ETTT-------R-VATLLKKQKGKCTH---------------------C------------RM-----YF---REEDV-----LEI--DHKIP--------K-------SL-G---------------G---------K------DD------YK----------------------------------NLQ---IL-----------------HR-----HC-HDE-------------------
>Bacteria_Cyanobacteria_Nostoc_commune_WP_109012474.1
KLERRVFKLQK----RIY------KAS--R-RGD------------------------------------------------------VK----------------------------------AF----RRL-------QR-TL---------------------M-NSWAAKCLSVRRVT---QD--N-------QG--KK-TA-GVDGV-----KS-----------------------LS------PE--------------------------------A--------RL-------IL---VTKIKPK--------S---K--VK-----------------------------PTRRVWI--------PK------------PG------T-D-----------------E------------------------K------R--------------PL----------------------------GI-------P-------------VM---------NDRALQALFKLA-LEPEWE---------ARF-EPNS-YGFRP----GRSCHDAREAIFQAIV-------Q---K-S----------------------------KFV----LDA-DIAK--CF-----DRID------HE----------ALLRKLN-T-SP---TIRRQIRAWLKAGV---------M----------------D---------GK---QLF---------------P--T-S--E----GT-PQ-----GG--------------V---IS-----PLLANIA-------------------LH-G-MEERI--N-K-------------------AF-PE---------------------------------------------------M--S---Q---T-M-------------------R-ET-WYHKK--------GTK-------------------------------------------------------------------------------------FR-------------------------------------------------SPQVIRYA------DDFVILHK-----------------DITVVQR-C----REII-------------SEW-L-ID-MGLE----LKLS--KTRLTH-TL----------NKYGSE--KP-G--------------------FNFL-----GF-----NIRQWKV-------GKY-HSKQ------------------------------------G-------------F-K--------------------------------------------------------------------------------------------------------TI-ITP---------SKEKQ---------------KIHYDRIASII---------------------------DD---HK-----A-APQM-ALISRLNPVIT-GWS-NY---YS------T-------SVSK--VIF-A--DLD-NLM-YPKL-KAWAQHR---------HPK---KSRGWVT--------K------KYW----------QTIG-------------G---------DNWVFAT--------R---QE-GKN-------------------P----------------L-RL-RSH-AETKI-I--R-H-VK----V------------KGE-ASP---------YD--------------------------------------GN-------LI---Y--WS---SRMGEHP-ETTT-------R-VATLLKKQKGKCTH---------------------C------------RM-----YF---REEDV-----LEI--DHKIP--------K-------SL-G---------------G---------K------DD------YK----------------------------------NLQ---IL-----------------HR-----HC-HDE-------------------
>Bacteria_Cyanobacteria_Nostoc_edaphicum_WP_181928634.1
KLERSVYKLQK----RIY------QAS--A-RGD------------------------------------------------------VK----------------------------------AY----RRL-------QK-TL---------------------M-KSWSARALAVRRVT---QD--N-------QG--KK-TA-GVDGV-----KS-----------------------LT------PK--------------------------------Q--------RL-------EL---TDILNLG--------T---K--VS-----------------------------PTRRVWI--------PK------------PG------T-E-----------------E------------------------K------R--------------PL----------------------------GI-------P-------------TM---------KDRALQALVKLA-LEPEWE---------ARF-EPNS-YGFRA----GRSCHDAVEAIFKAIK-------L---K-P----------------------------KFV----LDA-DISK--CF-----DRID------HE----------ALLRKIN-T-FP---TIRRQVRAWLKAGV---------M----------------D---------DK---QLF---------------P--T-S--E----GT-PQ-----GG--------------V---IS-----PLLANIA-------------------LH-G-MEERI--K-Q-Y-AN--------------TL-P---------------------------------------------------------------C-K-------------------D-G----LNK--------RDT-------------------------------------------------------------------------------------RR-------------------------------------------------SLSLIRYA------DDFVILHE-----------------NITIVQR-C----KEII-------------SEW-L-KS-MGLE----LKPS--KTRLTH-TL----------NQYEQE--KP-G--------------------FDFL-----GF-----SIQQFPV-------GKY-HSKR------------------------------------G-------------F-K--------------------------------------------------------------------------------------------------------TI-ITP---------SKQKQ---------------KVHYEQIANVI---------------------------ET---HK-----A-APQA-ALISHLNPIIR-GWA-NY---YA------T-------VVSK--VAY-S--DID-DLT-YQKL-YAWAKHR---------HPK---KNWGWVS--------K------RYW----------QSIG-------------G---------DNWIFAT--------R---KE-GLT-------------------P----------------T-RL-LKH-ADTPI-V--R-H-VK----V------------KGE-SSP---------YD--------------------------------------GN-------LV---Y--WS---TRMGKNP-EMPN-------R-TSKLLKKQKGKCTH---------------------C------------EM-----FF---RESDV-----LEV--DHKIP--------K-------SQ-G---------------G---------K------DI------YD----------------------------------NLQ---LL-----------------HR-----HC-HDT-------------------
>Bacteria_Cyanobacteria_Nostoc_minutum_NIES-26_RCJ36700.1
---DAKTILN-----IIR------ERG--Q--RG------------------------------------------------------LP-----------------------------------V----ENV-------YR-LL-----------------------YNPDLYLRAYTKLN---SN----------AG--AM-TP-GATP------ET-----------------------VDG----MSL--------------------------------E--------KI---N---TI---IEALRYER-------Y---R--WT-----------------------------PVRRTYI--------PK------------KN------G-------------------K------------------------L------R--------------PL----------------------------SM-------P-------------SW---------SDKLLQEVIRSI-LEAYYE---------PQF-SEHS-HGFRP----QRACHTALKEITQKG--------R---A-T----------------------------KWF----VEG-DISA--CF-----DRID------HT----------ILLKILQ-EKIH-DNRFIRLIKGLLDAGY---------L----------------E---------NW---KYN---------------A--T-Y--S----GV-PQ-----GA--------------V---VS-----PILSNLV-------------------LD-K-LDKYV--E-YEL-IP--------------AY-TR-----------GQ--------------------------------------R--R---S---V-F----------PPY------N-VLTKAAAK----A---RKV-----------------------------------------------------------------------GNL----LEA-RKLNQ-------Q-----------A-QSI--PS-RDP-NDPNF----------RRLWYTRYA------DDFLLGVV-G---------------SKSEAVE-I----KQKI-------------ATF-L-RENLKLE----LNEQ--KTLVTH-AR------------------DE-A--------------------AKFL-----GY-----EIHI----------LHA-DD-KHD-------------------------------HR--------------GQ-RCI---------------------------------------------------------------------N-----------------------------GSVGL-LVPK----------------------------SVIKDHCVKYMR--------------------S-GKPIHL---TQ-R---VNDNAY-SIVSQYQAEYR-GLV-QY---YR------M-------AYNLH-T-L-S--LLK-RVM-ELSLVKTLAKK----------FKT----TCQKIY--------K------RYR----------TTIDTKD----------G-T-------YK-VLQI--------TM--E--RDD-------------------N------K---------P-LI-THF-G--GV-C--L---RW----------------NKWV-NI----------DDN------------------------------L------AN-------HI--------------WN-G------------R-SEVVQRLLAQKCEI---------------------C------------GA-----T----D--------NIEV--HHV----------R-------KL-ADIQ------------Q---------K-GCKERPE------WM----------LKMSA--------------R----KRK---TLVVC---------------R-----QC-HEK-----------------IQ
>Bacteria_Cyanobacteria_Nostoc_parmelioides_WP_190572901.1
KLERNVYKLQK----RIF------QAS--L-RGD------------------------------------------------------TK----------------------------------VV----RRL-------QK-TL---------------------M-RSWSAKALSVRKVT---QD--N-------QG--KK-TA-GVDGI-----KS-----------------------LT------PK--------------------------------A--------RL-------TL---VLSLNIN--------Q---K--VN-----------------------------ATRRVWI--------PK-------------S------N-G-----------------D------------------------K------R--------------PL----------------------------GI-------P-------------TM---------HDRATQALAKLA-LEPEWE---------AKF-EPNS-YGFRP----GRSAHDAIEAIFNSIR-------L---K-E----------------------------KYI----LDA-DISK--CF-----DKIN------HK----------ELLKKIN-T-FP---TMHRLIKAWLESGV---------M----------------D---------DG---QFF---------------E--T-N--E----GT-PQ-----GG--------------V---IS-----PLLANIA-------------------LH-G-LEQIA--V-D-F-AD--------------SL-K--------------------------------------------------------------------------------------------GDK--------KKN-------------------------------------------------------------------------------------RC-------------------------------------------------SISLIRYA------DDFVILAN-----------------EKVQIAE-M----KFDV-------------SRW-L-AK-MGLE----LSPS--KTRIGH-TLLN--PIIPEKESDDYK--DS-G--------------------FDFL-----GF-----NVRQYKV-------DDH-HSGKAT-------------N----------------GKLLG-------------F-K--------------------------------------------------------------------------------------------------------TL-IKP---------SKKAI---------------KKHYDAIAEII---------------------------DA---HK-----S-APQA-ALIAKLNPIIR-GWV-NY---YS------T-------VVSK--ETF-S--TLE-HLV-YQKL-SRWAKRR---------HPG---KSMGWIT--------N------KYW----------HTVG-------------G---------NNWVFSV--------T---KD-GKI-------------------T----------------E-TL-VNY-ASKPI-V--R-H-IK----V------------KGT-ASP---------FD--------------------------------------GN-------LK---Y--WS---SRRGKHP-LVPA-------R-VATLLKKQQGKCAH---------------------C------------GL-----YF---REDDL-----IEV--DHIIP--------K-------SK-G---------------G---------R------DI------YG----------------------------------NLQ---AL-----------------HR-----QC-HDS-------------------
>Bacteria_Cyanobacteria_Nostoc_sphaeroides_CCNUC1_QFS43548.1
QAERYVFKLQK----RIY------AAS--R-RGD------------------------------------------------------VK----------------------------------QC----RKL-------QH-TL---------------------M-RSWSNRVLAVRRVT---VE--N-------QG--KK-TA-GVDGI-----KS-----------------------LP------PK--------------------------------A--------RF-------EL---ARQLKLT--------G---K--SK-----------------------------PTRRVWI--------PK------------PG------R-E-----------------E------------------------K------R--------------PL----------------------------GI-------P-------------VM---------YDRALQAVAKAA-LEPEWE---------AVF-EPNS-YGFRP----GRSCHDAIKQIKNCIQ-------T---K-A----------------------------KFV----LDA-DIAK--CF-----DRIN------HE----------ALLQKLN-I-KG---KIRQQIKAWLKSGV---------I----------------D---------KG---AFT---------------A--T-S--E----GT-PQ-----GG--------------V---IS-----PLLANIA-------------------LH-G-LEEKL--K-Q-Y-AE--------------TL-PL---------------------------------------------------K--K---K---K-G-------------------T-V-----SK--------ALR-------------------------------------------------------------------------------------RQ-------------------------------------------------SLTYIRYA------DDFVVFHK-----------------DKAVVQR-C----REII-------------SEW-L-AG-IGLE----LKPE--KTRLTH-TL-------NHELSEDG---KA-G--------------------FDFL-----GH-----HIQQYPA-------GKY-RSNIDA-------------Q----------------GKILG-------------F-N--------------------------------------------------------------------------------------------------------TL-ITP---------SKKAS---------------KAHQEEIGKII---------------------------TK---HR-----S-SPQT-AIIKDLNPVIR-GWT-SY---FS------K----S-DVVTV--GEL-S--KQD-YLT-YLKL-RRWAKRR-C------GNIN---DGH------------I------KYW----------IPIG-------------D---------NNWVFAT--------R---VG-TAN-------------------P----------------L-RL-LNH-NEFAC-SSTD-Y-VK----V------------KGD-KSP---------YD--------------------------------------GD-------TV---Y--WS---KRLGTHP-QMPN-------R-KAKLLKIQKGKCPW---------------------C------------GL-----SF---QEWDV-----LEV--DHKIP--------R-------AL-S---------------G---------K------DE------YK----------------------------------NLQ---LL-----------------HR-----HC-HDE-------------------
>Bacteria_Cyanobacteria_Nostoc_sphaeroides_WP_118171210.1
QAERYVFKLQK----RIY------AAS--R-RGD------------------------------------------------------VK----------------------------------QC----RKL-------QH-TL---------------------M-RSWSNRVLAVRRVT---VE--N-------QG--KK-TA-GVDGV-----KS-----------------------LP------PK--------------------------------A--------RF-------EL---AGQLKLT--------G---K--SK-----------------------------PTRRVWI--------PK------------PG------R-D-----------------E------------------------K------R--------------PL----------------------------GI-------P-------------VI---------YDRALQAVAKAA-LEPEWE---------AVF-EPNS-YGFRP----GRSCHDAIKQIKLCIQ-------N---K-A----------------------------KFV----LDA-DIAK--CF-----DRIN------HE----------ALLQKLN-I-KG---KVRQQIKAWLKSGV---------I----------------D---------KG---AFT---------------A--T-S--E----GT-PQ-----GG--------------V---IS-----PLLANIA-------------------LH-G-MEERI--K-Q-Y-AE--------------TL-PT---------------------------------------------------R--K---G---H-G----------------------------K--------RDN-------------------------------------------------------------------------------------LA-------------------------------------------------SLNLIRYA------DDFVVLHE-----------------NITVVQR-C----REII-------------SEW-L-KD-IGLQ----LKPE--KTRLTH-TL-------LPDFSEDG---KA-G--------------------FDFL-----GH-----HIQQYPA-------GKY-RSNRNG-------------H----------------GKILG-------------F-N--------------------------------------------------------------------------------------------------------TL-ITP---------TKKAS---------------KAHSEEVGRII---------------------------KK---HR-----S-SPQV-AVITDLNPVIR-GWT-SY---YS------K----S-DAKNV--GEL-A--KQD-YLT-YLKL-RRWAKRR-C------GNIN---DGH------------I------KYW----------TSIG-------------G---------NNWVFAT--------R---EG-TAN-------------------P----------------L-RL-LNH-NEFAC-SSTD-Y-VK----V------------KSD-KSP---------YD--------------------------------------GD-------TV---Y--WS---KRLGIHP-QMPN-------R-KAKLLKLQKGKCPW---------------------C------------GL-----SF---QEWDV-----LEV--DHKIP--------R-------AL-R---------------G---------K------DE------YK----------------------------------NLQ---LL-----------------HR-----HC-HDE-------------------
>Bacteria_Cyanobacteria_Okeania_hirsuta_WP_124146170.1
SVNRAVFRLQK----RIY------KAS--L-NGD------------------------------------------------------TK----------------------------------TV----RKL-------QK-LL---------------------V-KSKSAKLLAVRKVT---QS--N-------IT--RQNTP-GIDGI-----AQ------------------------------------------------------------------------------------I---AQKIQLD--------G---K--AQ-----------------------------PVRRIEI--------PQ------------RN------K-Q-----------------E------------------------K------I--------------PF----------------------------GI-------P-------------TM---------EDWSKQVLAKIA-LEPEWE---------ARF-EANS-YGFRP----GKSAKDAITAIYSDIK-------K---T-S----------------------------YYV----LGA-EIEQ--CF-----DQIN------HG----------RLLDKLN-T-YP---AMRRQIKAWLKAGV---------I----------------E---------KD---VFY---------------K--A-E--N----GT-AK-----GG--------------V---IS-----PLLANIA-------------------LH-G-MQEAL--Q-E-V-FS--------------EK-NT---------------------------------------------------T-------------------------------------YGIQP--------DIN-------------------------------------------------------------------------------------FN-------------------------------------------------PPLFHRYA------GNFVILHE-----------------SKKVIEE-C----LEII-------------NDY-L-EN-IGLK----LKDS--TTRIAH-TLG------------DGKV-QT-G--------------------FDYL-----GF-----NVRQYPV-------KDI-NSATDG-------------N----------------GNKLG-------------F-K--------------------------------------------------------------------------------------------------------TL-IKP---------TKEAI---------------KRHTRVLKHTI---------------------------RL---YR-----N-AAQE-KLIEVLTPKIR-EWS-NY---YD------S-------VVSS--RVF-A--KMD-NIL-FHQL-LRWGYYR---------ASM---QGKKHTV--------N------KYW----------GVDK-------------G---------QGWKFITPDGK----------------------------------------------------VL-RNH-KES-------------------------------------------------------------------------------------------------------------------------------------------------------------------------------------------------------------------------------------------------------------------------------------------------------------------------------------------------C-SH--------------------
>Bacteria_Cyanobacteria_Oscillatoria_acuminata_PCC_6304_AFY80240.1
KVQRKVFKLQK----RIF------QAA--K-SGQ------------------------------------------------------DA----------------------------------KA----RRL-------QK-LL---------------------T-SSYYARLLAVRKVT---QD--N-------QG--KK-TA-GIDGV-----KS-----------------------LK------PK--------------------------------Q--------RL-------EL---AKDLGKH--------S---K--AK-----------------------------ALRRVWI--------PK------------PG------R-D-----------------E------------------------K------R--------------PL----------------------------GI-------P-------------II---------RDRAEQALVKQA-LEPEWE---------ARF-EGTS-YGFRP----GRSAHDAIGRIYASIN-------Q---G-S----------------------------YYV----LDA-DITK--CF-----DKIN------HE----------YLLSKLD-C-CL---QHRRQIKQWLKAGV---------V----------------D---------NG---IFE---------------D--T-E--S----GT-PQ-----GG--------------V---IS-----PLLANIA-------------------LD-G-MARLI--E-E-L-YP--------------K----------------------------------------------------------------------------------------R-K----GQ---------KVK-----------------------------------------------------------------------------------------------------------------------------------------ATLIRYA------DDFVVISP-----------------EIEIINQ-C----KIAL-------------ENW-L-KF-VGLE----LKPE--KTKICH-TL--------REIEVNGEKVTP-G--------------------FDFL-----GF-----TIRQYPV-------GKY-KSGK-TGGA----------N----------------SRLIG-------------H-K--------------------------------------------------------------------------------------------------------TH-IKP---------SAKAI---------------KAHSEALKGVI---------------------------KN---HK-----T-APQA-ALISRLNPIIR-GWS-NY---YS------G-------VVSM--ETF-N--QMD-HNI-WQQL-RAWTVSR---------CGQ---ANLEKL---------R------KYF----------HKVT-------------VKIGNGKERNEKWLFQA--------K---D------------------------G----------------L-SL-WKH-SYTQI-T--R-H-TL----V------------KPE-ASP---------YD--------------------------------------GN-------WS---Y--WA---TRRGTSL-EVPM-------R-VAKLLKKHSGRCSR---------------------C------------GQ-----YF---AMEDL-----MEV--DHIQP--------L-------SM-G---------------G---------K------DE------YR----------------------------------NLQ---LL-----------------HR-----HC-HDK-------------------
>Bacteria_Cyanobacteria_Oscillatoria_acuminata_WP_015148662.1
KVQTKVTKLQN----QIY------AAS--K-DGN------------------------------------------------------TA----------------------------------FK----VRL-------QK-TL---------------------I-TSYSARLLAVRRVT---QE--N-------KG--KA-TA-GVDGI-----KN-----------------------LD------PS--------------------------------E--------RI-------KL---AETLRLD--------G---K--AT-----------------------------PLLRVEI--------PN------------PG------K-K-----------------E------------------------T------R--------------PL----------------------------GI-------P-------------TI---------EDRAKQALAKLA-LEPEWE---------AKF-EPNS-YGFRP----GRSCHDAIIAIELQVR-------R---Q-S----------------------------KYI----LDA-DLKG--CF-----DNID------HE----------ALIGKLN-T-FP---IMENQVRAWLKSGI---------M----------------K---------GD---VFY---------------K--T-E--S----GT-PT-----GG--------------V---IS-----PLLANIA-------------------LH-G-LETHI--A-D-K-FP--------------TF-RT---------------------------------------------------R--K---G---Q-E-------------------K-G------K--------MKE-------------------------------------------------------------------------------------WS-------------------------------------------------EARTIRYA------DDFVILHE-----------------KLEVIQE-A----KSET-------------EKW-L-AT-IGLK----LNEN--KTRIAH-TI----------KEVEGQ--KP-G--------------------FDFL-----GF-----NIRSYEV-------GKH-KCGTNA-------------H----------------GKKLM-------------Q-R--------------------------------------------------------------------------------------------------------TR-VQP---------SEESI---------------KKFRKQVKTIL---------------------------KT---GH-----S-MPPA-EMLKRHNWFVR-GWA-NY---FK------T----G--DSSG--EIF-R--KLQ--HD-LYPVYLNWGQKK---------FAQ---RGNGYIA--------S------KIF----------HKSK-------------T---------SAWNFGW------------KE-DNY-------------------L----------------H-LA-VTL-YEFDY-E--Q-Y-IK----V------------QGT-RSP---------YD--------------------------------------GD-------WV---F--WA---KRRGSHP-LCPK-------D-IKRGLKSQEWKCSH---------------------C------------GL-----PF---YVEDP-----IEV--HHIDG--------N-------RE---------------------------N------NK------KT----------------------------------NKT---LV-----------------HL-----HC-HDE-----------------IH
>Bacteria_Cyanobacteria_Oscillatoria_nigro-viridis_PCC_7112_AFZ08755.1
KLERRIFKLQK----RIF------QAS--S-RGD------------------------------------------------------LK----------------------------------AV----RRL-------QK-TL---------------------M-RSWSGKMLAVRRVT---QD--N-------QG--KK-TA-GVDGV-----KS-----------------------LS------PV--------------------------------Q--------RI-------AL---VEKLELK--------G---K--TK-----------------------------PTRRVWI--------DK------------PG------T-D-----------------E------------------------K------R--------------PL----------------------------GI-------P-------------TM---------YDRALQALVKLM-LEPEWE---------ARF-EPNS-YGFRP----GRSCHDAVEAIFNAIK-------S---K-A----------------------------KYV----LDA-DIAK--CF-----DRIN------HG----------ELLKKLN-T-FP---TLRRQINAWLKSGV---------M----------------D---------GN---QLF---------------P--T-S--E----GT-PQ-----GG--------------V---IS-----PLLANIA-------------------LH-G-MEERI--K-Q-V-AE--------------TL-PT---------------------------------------------------P--R-----------------------------------GHSK--------RGN-------------------------------------------------------------------------------------RQ-------------------------------------------------SLSLIRYA------DDFVILHE-----------------DLTVVHR-C----KEVI-------------SEW-L-NG-IGLE----LKPS--KTRLAH-TL----------NKHDEQ--DA-G--------------------FNFL-----GF-----NIRQYPV-------GKY-NTGCNP-------------H----------------GEPLG-------------F-K--------------------------------------------------------------------------------------------------------TL-IKP---------SKQKL---------------KLHYDSISEVI---------------------------EQ---HK-----T-APQA-ALITHLNPIIR-GWA-NY---YR------T-------VTSK--ETY-S--ELG-HKV-YKKL-KSWAHRR---------HPN---KSGEWIA--------N------KYW----------QTIG-------------D---------DNWVFAT--------R---QE-RKN-------------------P----------------L-RL-QNH-NATDI-V--R-H-VK----V------------KGD-ASP---------YD--------------------------------------GN-------LV---Y--WS---ARMGKNP-EVPK-------D-VATLLKRQKGKCTH---------------------C------------GL-----HF---TEESV-----LEV--DHVIP--------K-------SK-G---------------G---------K------DS------YD----------------------------------NLQ---LL-----------------HR-----HC-HDE-------------------
>Bacteria_Cyanobacteria_Oscillatoria_nigro-viridis_WP_015179876.1
KLEKRVFKLQK----RIY------RAS--E-RGD------------------------------------------------------LK----------------------------------AV----RRL-------QK-TL---------------------L-NSWSAKCLAVRRVT---QE--N-------QG--KK-TA-GVDGV-----KS-----------------------LT------LL--------------------------------Q--------RI-------DL---VGQLKLT--------R---K--AK-----------------------------PTRRVWI--------PK------------PG------T-E-----------------E------------------------K------R--------------PL----------------------------GI-------P-------------VM---------KDRAIQALVKLA-LEPEWE---------ARF-ESNS-YGFRP----GRSCHDAIEAIFNAIR-------Y---K-P----------------------------KFV----LDA-DISK--CF-----ERIN------HP----------ELLRKIN-T-FP---VMHRQIKAWLKAGV---------M----------------D---------NG---IFE---------------E--T-E--K----GT-PQ-----GG--------------V---IS-----PLLANIA-------------------LH-G-MENRI--K-Q-Y-AT--------------TL-K--------------------------------------------------------------------------------------------GGK--------RDN-------------------------------------------------------------------------------------QY-------------------------------------------------ALTLVRYA------DDFVILHE-----------------KLEVVLE-C----QRII-------------QNW-L-KQ-IGLE----LKPA--KTRIAH-TL----------KPLAEN--QP-G--------------------FDFL-----GF-----TIRQFKV-------GKY-QSGENA-------------Q----------------RKKLG-------------F-K--------------------------------------------------------------------------------------------------------TI-IKP---------SALKI---------------KTHLEKIAEII---------------------------DA---HK-----A-ASQA-ALISRLNPIIR-GWS-NY---YS------T-------VCSK--EIY-S--KLD-FLM-YQKL-RRWANLR---------HPN---KTKKWVA--------G------KYW----------QTIG-------------N---------NHWVFAT--------R---LE-GNC-------------------S----------------L-TS-VKH-SDTPI-S--K-H-TK----V------------KGD-ACP---------YD--------------------------------------GN-------LI---Y--WS---TRMGTHP-EVPT-------T-VAKLLKRQKGKCPH---------------------C------------GL-----HF---KPGDI-----WEI--DHINP--------K-------AN-G---------------G---------R------NT------MD----------------------------------NFQ---LL-----------------HR-----HC-HDS-------------------
>Bacteria_Cyanobacteria_Phormidesmis_priestleyi_WP_073075254.1
---EAETVLD-----IIR------ERG--H--YR------------------------------------------------------SP-----------------------------------L----RDL-------YR-QL-----------------------YNPQLYLRAYGRIY---RN----------KG--AL-TK-GVTA------ET-----------------------VDG----MSL--------------------------------G--------KI---N---AI---IEAIRYER-------Y---R--WT-----------------------------PVRRVYI--------PK------------KN------G-------------------K------------------------T------R--------------PL----------------------------GL-------P-------------SW---------SDKLLQEVIRSL-LEAYYE---------PQF-SDSS-HGFRP----GRGCHTALTTIKRMW--------H---G-T----------------------------KWF----IEG-DIQS--CF-----DSID------SE----------ILLKILQ-ADIP-DNRFLRLIRNLLRTGY---------M----------------E---------NG---RHT---------------P--T-L--S----GT-PQ-----GS--------------I---LN-----PILSNLY-------------------LN-K-LDQFV--E-QTL-IP--------------AY-TK-----------GQ--------------------------------------R--R---A---H-N----------PVY------D-KLSNRAYY----L---RRQ-----------------------------------------------------------------------GQV----EAA-HNLEQ-------L-----------R-RSI--PA-NDP-NDPNY----------RRLRYVRYA------DDFLLGFA-G---------------SKQEAEA-I----KERL-------------RTF-L-REELKLE----LSDA--KTLITH-AH------------------SE-P--------------------ARFL-----GY-----DISI----------TQC-DS-KIT--------------------------------T--------------NR-RSL---------------------------------------------------------------------N-----------------------------GGIAL-RMPV----------------------------SFLQDRCRFYMK--------------------R-GKPIHR---ME-R---THNTDY-SIISQYQSEYR-GYV-QY---YQ------L-------ADNVA-W-L-N--QLH-WVM-RTSLLKTLAHK----------HKS----SVAKMA--------H------KYR----------AKIKTAE----------GWR--------T-CLEI--------TV--P--RAD-------------------K------P---------P-LI-ARF-G--GI-P--L---KV----------------NSTA-TI----------QDQ------------------------------A------LA-------RH--------------SL-G------------R-TELLQRLLADTCEV---------------------C------------GS-----V----Q--------NIEV--HHI----------R-------KL-ADLN------------S---------A-GRKSKPD------WM----------YLMAS--------------R----QRK---TLVLC---------------R-----KC-HDD-----------------LH
>Bacteria_Cyanobacteria_Phormidium_ambiguum_WP_084555242.1
KFHRHVYRLQK----RIF------KAS--Q-RGD------------------------------------------------------VG----------------------------------TM----RRL-------QK-LL---------------------M-KSFAAKCLAVRRVT---QD--N-------QG--KS-TA-GVDGK-----KS-----------------------LT------PN--------------------------------Q--------RL-------EL---VATLKPG--------T---K--AK-----------------------------ATRRVMI--------PK------------PG------K-A-----------------E------------------------K------R--------------PL----------------------------GI-------P-------------TM---------SDRALQCLVKLA-LEPEWE---------ARF-EENS-YGFRP----GRSCHDAIQSIFISIA-------Q---K-P----------------------------KYV----FDA-DISK--CF-----DRID------HK----------ALLHKLN-T-FP---ALRRQVKSWLKAGY---------I----------------L---------NY---QWE---------------P--T-H--A----GT-PQ-----GG--------------V---IS-----PLLANIA-------------------LH-G-MEQHI--R-S-C-FK--------------SN-A-------------------------------------------------------------------------------------T-T-------------------------------------------------------------------------------------------------------KH-------------------------------------------------ELGVVRYA------DDFVILHK-----------------DLKVLEA-C----IKGA-------------SEF-L-AS-IGLE----LHPD--KTRVVH-TL----------INHDNQ--KP-G--------------------FNFL-----GF-----NICQHKI-------GKH-QSKQ------------------------------------G-------------F-V--------------------------------------------------------------------------------------------------------TL-IKP---------QKEKV---------------QAHHQKLADII---------------------------VR---MK-----A-APQS-ALIGKLNPIIR-GWS-NY---YS------A-------VVSK--ETF-G--KLD-HLL-NWSL-RNWGKRR---------HAS---KTGKWVY--------E------RYW----------HRIR-------------Q------GDYDAMTFST--------S---QD-SKN-------------------P----------------C-WL-LSH-ARTPI-V--R-H-KK----V------------KGA-KSP---------FD--------------------------------------GD-------LI---Y--WS---TRLGEHP-EMDA-------T-VAKLLKRQDGKCAY---------------------C------------RH-----NF---MDGDL-----MEK--DHTIE--------K-------RL-G---------------G---------K------NS------FS----------------------------------NLQ---LL-----------------HR-----HC-HDK-------------------
>Bacteria_Cyanobacteria_Planktothrix_agardhii_CUM58424.1
[truncated: 1,473,962 more chars]
